# Supplementary material for: A prophage-encoded sRNA limits phage infection of adherent-invasive E. coli
Source: PLoS Pathog. 2026 Jan 2;22(1):e1013836. doi: 10.1371/journal.ppat.1013836 (PMC12803456; doi:10.1371/journal.ppat.1013836)
Supplement: S1 Data — This dataset contains RNAseq results comparing Escherichia coli NC101 (wild type) and NC101ΔNC-SV during early infection (10 minutes) with phage RSB03 at a multiplicity of infection (MOI) of 1. RNA was collected from mid-log phase cultures 10 minutes post-infection. The table includes normalized gene expression values (counts per million, CPM), log₂-fold changes, exact test P-values, and false discovery rate (FDR)–adjusted P-values generated using the edgeR package. Genes with ≥2-fold differential expression and P < 0.05 were considered significantly changed. (XLSX) [file ppat.1013836.s002.xlsx]

## Sheet: dge_NCSV_infected_v_WT_infected
locus_tag	gene	product	NCSV	logFC	PValue
GQ584_RS06840	NA	hypothetical protein	GQ584_RS06840	-11.7424	1.12901e-16
GQ584_RS06845	NA	hypothetical protein	GQ584_RS06845	-11.1261	6.2538e-17
GQ584_RS06945	NA	hypothetical protein	GQ584_RS06945	-10.3108	4.29213e-20
GQ584_RS06880	NA	DUF4145 domain-containing protein	GQ584_RS06880	-10.0286	2.2278e-14
GQ584_RS06965	NA	TonB family protein	GQ584_RS06965	-9.91069	1.58831e-11
GQ584_RS07115	NA	hypothetical protein	GQ584_RS07115	-9.78242	6.5775e-14
GQ584_RS06850	NA	helix-turn-helix transcriptional regulator	GQ584_RS06850	-9.75672	2.38939e-17
GQ584_RS06785	NA	site-specific integrase	GQ584_RS06785	-8.27035	2.48617e-09
GQ584_RS07095	sitD	iron/manganese ABC transporter permease subunit SitD	GQ584_RS07095	-7.77806	6.91983e-09
GQ584_RS06890	NA	hypothetical protein	GQ584_RS06890	-7.62264	1.01374e-08
GQ584_RS06970	NA	hypothetical protein	GQ584_RS06970	-7.48192	2.44795e-08
GQ584_RS06925	quuD	antitermination protein QuuD	GQ584_RS06925	-7.19119	1.26595e-07
GQ584_RS06930	ompC	porin OmpC	GQ584_RS06930	-7.18106	8.63695e-20
GQ584_RS06810	NA	hypothetical protein	GQ584_RS06810	-7.02957	2.53174e-07
GQ584_RS06800	NA	TraR/DksA family transcriptional regulator	GQ584_RS06800	-6.70263	2.18426e-06
GQ584_RS07070	NA	host specificity protein J	GQ584_RS07070	-6.69505	7.49281e-07
GQ584_RS06855	NA	helix-turn-helix domain-containing protein	GQ584_RS06855	-6.65089	1.45707e-06
GQ584_RS07090	NA	hypothetical protein	GQ584_RS07090	-6.57262	8.56927e-06
GQ584_RS06885	NA	DNA polymerase III subunit theta	GQ584_RS06885	-6.46744	2.51333e-06
GQ584_RS07100	sitC	iron/manganese ABC transporter permease subunit SitC	GQ584_RS07100	-6.41816	4.35314e-06
GQ584_RS06795	NA	DUF4222 domain-containing protein	GQ584_RS06795	-6.3674	4.64083e-06
GQ584_RS06960	iss	increased serum survival lipoprotein Iss	GQ584_RS06960	-6.15073	2.23466e-10
GQ584_RS07080	NA	prophage tail fiber N-terminal domain-containing protein	GQ584_RS07080	-6.13877	1.68489e-05
GQ584_RS06790	NA	excisionase	GQ584_RS06790	-5.86643	5.70014e-05
GQ584_RS06835	NA	phage encoded cell division inhibitor protein	GQ584_RS06835	-5.78572	0.000224929
GQ584_RS06805	NA	hypothetical protein	GQ584_RS06805	-5.71049	0.000116678
GQ584_RS07110	sitA	iron/manganese ABC transporter substrate-binding protein SitA	GQ584_RS07110	-5.62971	0.00021815
GQ584_RS07105	sitB	iron/manganese ABC transporter ATP-binding protein SitB	GQ584_RS07105	-5.62125	0.000171113
GQ584_RS06825	bet	phage recombination protein Bet	GQ584_RS06825	-5.53009	0.000147377
GQ584_RS06865	NA	replication protein	GQ584_RS06865	-4.96801	0.00208808
GQ584_RS06860	NA	toxin YdaT domain-containing protein	GQ584_RS06860	-4.65589	0.00380027
GQ584_RS03390	glxR	2-hydroxy-3-oxopropionate reductase	NA	-4.17466	0.000487676
GQ584_RS03385	hyi	hydroxypyruvate isomerase	NA	-3.55409	0.000319184
GQ584_RS14765	ygbL	aldolase	NA	-3.09695	0.0206411
GQ584_RS17520	tdcD	propionate kinase	NA	-3.05724	4.56148e-07
GQ584_RS17530	tdcB	bifunctional threonine ammonia-lyase/L-serine ammonia-lyase TdcB	NA	-2.86889	7.72127e-06
GQ584_RS22345	malE	maltose/maltodextrin ABC transporter substrate-binding protein MalE	NA	-2.73219	1.72031e-08
GQ584_RS08820	g5p	DNA-binding protein	NA	-2.68875	0.000913546
GQ584_RS04130	speF	ornithine decarboxylase SpeF	NA	-2.62055	2.52418e-08
GQ584_RS04135	speFL	leader peptide SpeFL	NA	-2.53023	8.52856e-06
GQ584_RS15525	xdhB	xanthine dehydrogenase FAD-binding subunit XdhB	NA	-2.39299	0.00293892
GQ584_RS09495	ydhW	YdhW family putative oxidoreductase system protein	NA	-2.32092	5.99344e-08
GQ584_RS17525	tdcC	threonine/serine transporter TdcC	NA	-2.30957	1.59598e-06
GQ584_RS22350	malK	maltose/maltodextrin ABC transporter ATP-binding protein MalK	NA	-2.29732	7.51834e-05
GQ584_RS10815	fliE	flagellar hook-basal body complex protein FliE	NA	-2.15958	0.024492
GQ584_RS01135	pdhR	pyruvate dehydrogenase complex transcriptional repressor PdhR	NA	-2.05108	1.23535e-07
GQ584_RS17535	tdcA	transcriptional regulator TdcA	NA	-2.04735	1.21578e-05
GQ584_RS09490	ydhX	4Fe-4S dicluster domain-containing protein	NA	-2.04151	3.0402e-07
GQ584_RS03400	allB	allantoinase AllB	NA	-2.00888	0.00304241
GQ584_RS01140	aceE	pyruvate dehydrogenase (acetyl-transferring)%2C homodimeric type	NA	-1.93113	4.75455e-07
GQ584_RS17515	tdcE	2-ketobutyrate formate-lyase/pyruvate formate-lyase	NA	-1.91342	1.91096e-07
GQ584_RS02265	perC	PerC family transcriptional regulator	NA	-1.90592	0.0332177
GQ584_RS14130	grcA	autonomous glycyl radical cofactor GrcA	NA	-1.90305	2.39962e-05
GQ584_RS16385	fadM	thioesterase family protein	NA	-1.90063	0.048307
GQ584_RS14595	srlD	sorbitol-6-phosphate dehydrogenase	NA	-1.89849	4.18275e-06
GQ584_RS19320	nikB	nickel ABC transporter permease subunit NikB	NA	-1.87457	0.00198591
GQ584_RS03215	htpG	molecular chaperone HtpG	NA	-1.84288	8.44782e-06
GQ584_RS14395	ygaP	thiosulfate sulfurtransferase YgaP	NA	-1.83596	0.00421595
GQ584_RS15845	cbiO	energy-coupling factor ABC transporter ATP-binding protein	NA	-1.83104	0.0362022
GQ584_RS22645	mdtO	multidrug efflux transporter permease subunit MdtO	NA	-1.83064	0.0251315
GQ584_RS19355	D4N09_27955	PTS sugar transporter subunit IIB	NA	-1.78281	0.000213986
GQ584_RS02460	ykgG	lactate utilization protein C	NA	-1.72325	7.96079e-08
GQ584_RS22190	yjaA	YjaA family stress response protein	NA	-1.70923	0.0516376
GQ584_RS03395	ybbW	putative allantoin permease	NA	-1.67592	0.0605077
GQ584_RS00865	NA	hypothetical protein	NA	-1.6644	0.00188973
GQ584_RS22825	adiY	DNA-binding transcriptional activator AdiY	NA	-1.65283	6.71794e-09
GQ584_RS21940	NA	M20 aminoacylase family protein	NA	-1.64622	0.0503719
GQ584_RS20570	mdtL	multidrug efflux MFS transporter MdtL	NA	-1.57193	0.00195401
GQ584_RS19920	araD	L-ribulose-5-phosphate 4-epimerase	NA	-1.54849	0.000344063
GQ584_RS01255	yadL	fimbrial-like protein YadL	NA	-1.5461	0.0384304
GQ584_RS21635	rhaT	L-rhamnose/proton symporter RhaT	NA	-1.54396	0.0329928
GQ584_RS09480	ydhT	protein YdhT	NA	-1.53312	0.000591218
GQ584_RS14425	yciW	carboxymuconolactone decarboxylase family protein	NA	-1.50603	0.000747682
GQ584_RS20060	waaH	UDP-glucuronate:LPS(HepIII) glycosyltransferase	NA	-1.50493	0.00183772
GQ584_RS19360	gatB	PTS galactitol transporter subunit IIC	NA	-1.50065	0.00538062
GQ584_RS08340	ydcU	ABC transporter permease	NA	-1.47702	0.00501096
GQ584_RS10030	gapA	glyceraldehyde-3-phosphate dehydrogenase	NA	-1.46514	1.54209e-06
GQ584_RS10765	fliT	flagella biosynthesis regulatory protein FliT	NA	-1.46081	0.00161167
GQ584_RS23350	groL	chaperonin GroEL	NA	-1.45301	9.62086e-05
GQ584_RS16395	MMPL	MMPL family transporter	NA	-1.40906	8.38674e-05
GQ584_RS22355	lamB	maltoporin LamB	NA	-1.40805	1.12669e-05
GQ584_RS02305	NA	IS1 family transposase	NA	-1.40124	0.00450677
GQ584_RS07950	ycjN	ABC transporter substrate-binding protein	NA	-1.33732	0.164368
GQ584_RS00590	msyB	acidic protein MsyB	NA	-1.33699	0.161129
GQ584_RS19150	yhhZ	Hcp1 family type VI secretion system effector	NA	-1.33542	0.0306964
GQ584_RS16220	pgtA	two-component system response regulator PgtA	NA	-1.32872	8.37859e-05
GQ584_RS04215	abrB	AbrB family transcriptional regulator	NA	-1.32589	0.000829702
GQ584_RS08120	ynaL	protein YnaL	NA	-1.31299	0.00146525
GQ584_RS04865	KAP NTPase	P-loop NTPase fold protein	NA	-1.3114	8.79062e-07
GQ584_RS23290	NA	UvrD-helicase domain-containing protein	NA	-1.29128	0.0625194
GQ584_RS04560	ybhN	YbhN family protein	NA	-1.28423	0.00336573
GQ584_RS16625	neuS	alpha-2%2C8-polysialyltransferase family protein	NA	-1.28353	0.0304956
GQ584_RS01775	NA	ISAs1 family transposase	NA	-1.27568	0.0727057
GQ584_RS04930	NA	hypothetical protein	NA	-1.27528	0.119428
GQ584_RS22905	cadB	cadaverine/lysine antiporter	NA	-1.27236	0.0231261
GQ584_RS16890	yghW	DUF2623 family protein YghW	NA	-1.25896	0.0356588
GQ584_RS00600	dnaK	molecular chaperone DnaK	NA	-1.25015	6.64552e-05
GQ584_RS19335	nikE	nickel import ATP-binding protein NikE	NA	-1.24704	0.0761905
GQ584_RS02440	rclA	reactive chlorine resistance oxidoreductase RclA	NA	-1.23838	3.91556e-06
GQ584_RS21640	sodA	superoxide dismutase [Mn]	NA	-1.2379	0.000464927
GQ584_RS16380	yibD	glycosyltransferase	NA	-1.23651	0.0050111
GQ584_RS07865	acrB	efflux RND transporter permease subunit	NA	-1.23072	0.035049
GQ584_RS12765	elaB	stress response protein ElaB	NA	-1.22516	8.03815e-07
GQ584_RS20440	ibpA	heat shock chaperone IbpA	NA	-1.21817	0.000766266
GQ584_RS12340	yejF	microcin C ABC transporter ATP-binding protein YejF	NA	-1.21635	8.02195e-06
GQ584_RS16360	PRK05350	acyl carrier protein	NA	-1.21341	4.72092e-06
GQ584_RS16400	NA	DUF3261 domain-containing protein	NA	-1.21285	0.0112513
GQ584_RS15835	NA	ECF transporter S component	NA	-1.20981	0.0046963
GQ584_RS03795	dcuC	anaerobic C4-dicarboxylate transporter DcuC	NA	-1.20355	0.000347443
GQ584_RS15815	fbaA	class II fructose-bisphosphate aldolase	NA	-1.20048	4.29953e-07
GQ584_RS18955	NA	Rpn family recombination-promoting nuclease/putative transposase	NA	-1.19602	0.0995487
GQ584_RS15205	tli4	T6SS immunity protein Tli4 family protein	NA	-1.19595	0.00153008
GQ584_RS04745	ybiY	glycyl-radical enzyme activating protein	NA	-1.1906	0.108588
GQ584_RS00185	yjiM	double-cubane-cluster-containing anaerobic reductase	NA	-1.18616	6.85879e-05
GQ584_RS01075	hofC	protein transport protein HofC	NA	-1.17758	0.0536728
GQ584_RS09485	ydhU	thiosulfate reductase cytochrome B subunit	NA	-1.17716	0.00017471
GQ584_RS17635	kbaY	tagatose-bisphosphate aldolase subunit KbaY	NA	-1.17195	0.0536728
GQ584_RS23345	groS	co-chaperone GroES	NA	-1.17188	0.000191877
GQ584_RS00280	NA	Na+/H+ antiporter	NA	-1.16955	0.101234
GQ584_RS04225	gltA	citrate synthase	NA	-1.16436	4.11497e-05
GQ584_RS18970	nfuA	Fe-S biogenesis protein NfuA	NA	-1.16357	3.64825e-05
GQ584_RS06495	flgG	flagellar basal-body rod protein FlgG	NA	-1.15229	0.193282
GQ584_RS23480	tsaE	tRNA (adenosine(37)-N6)-threonylcarbamoyltransferase complex ATPase subunit type 1 TsaE	NA	-1.15093	0.024385
GQ584_RS21780	yiiX	YiiX family permuted papain-like enzyme	NA	-1.15045	0.00297162
GQ584_RS01145	aceF	pyruvate dehydrogenase complex dihydrolipoyllysine-residue acetyltransferase	NA	-1.14765	1.70672e-05
GQ584_RS04585	ybhS	ABC transporter permease	NA	-1.14373	0.000378736
GQ584_RS12085	yehX	glycine betaine ABC transporter ATP binding protein YehX	NA	-1.14218	0.020273
GQ584_RS21245	pncA	cysteine hydrolase	NA	-1.14196	0.00758739
GQ584_RS20005	lldR	transcriptional regulator LldR	NA	-1.14152	0.0642537
GQ584_RS18965	gntX	DNA utilization protein GntX	NA	-1.13917	0.00395714
GQ584_RS12705	arnA	bifunctional UDP-4-amino-4-deoxy-L-arabinose formyltransferase/UDP-glucuronic acid oxidase ArnA	NA	-1.13099	0.00138178
GQ584_RS15945	endA	deoxyribonuclease I	NA	-1.13089	0.0215799
GQ584_RS03380	gcl	glyoxylate carboligase	NA	-1.1187	0.110526
GQ584_RS05395	pflB	formate C-acetyltransferase	NA	-1.11826	1.24134e-06
GQ584_RS19675	bcsG	cellulose biosynthesis protein BcsG	NA	-1.11669	1.21428e-06
GQ584_RS00130	ibeA	putative intracellular survival FAD-dependent oxidoreductase IbeA	NA	-1.11647	0.0395131
GQ584_RS03520	ompT	omptin family outer membrane protease OmpT	NA	-1.11562	0.00026188
GQ584_RS22245	pepE	dipeptidase PepE	NA	-1.11439	0.00258068
GQ584_RS08615	ydeM	anaerobic sulfatase maturase	NA	-1.10867	0.0111967
GQ584_RS12610	yfaE	ferredoxin-like diferric-tyrosyl radical cofactor maintenance protein YfaE	NA	-1.10825	0.166554
GQ584_RS15240	tssG	type VI secretion system baseplate subunit TssG	NA	-1.10636	0.235602
GQ584_RS12150	yohK	CidB/LrgB family autolysis modulator	NA	-1.1059	2.45266e-05
GQ584_RS04050	NA	dihydrodipicolinate synthase family protein	NA	-1.1036	0.157575
GQ584_RS22340	malF	maltose ABC transporter permease MalF	NA	-1.10225	0.0016085
GQ584_RS16790	NA	aminotransferase class I/II-fold pyridoxal phosphate-dependent enzyme	NA	-1.08787	0.122277
GQ584_RS06510	flgJ	flagellar assembly peptidoglycan hydrolase FlgJ	NA	-1.0878	0.196892
GQ584_RS16795	lptG	LPS export ABC transporter permease LptG	NA	-1.08571	0.110209
GQ584_RS22335	malG	maltose ABC transporter permease MalG	NA	-1.08194	0.0325722
GQ584_RS20180	pyrE	orotate phosphoribosyltransferase	NA	-1.08077	0.021192
GQ584_RS12035	yehM	DUF5682 family protein	NA	-1.08044	0.124634
GQ584_RS16350	aas	lysophospholipid acyltransferase family protein	NA	-1.07952	7.47893e-06
GQ584_RS03580	nfsB	oxygen-insensitive NAD(P)H nitroreductase	NA	-1.07765	0.00017343
GQ584_RS09385	gloA	lactoylglutathione lyase	NA	-1.07537	6.99331e-06
GQ584_RS20565	tnaB	low affinity tryptophan permease TnaB	NA	-1.072	2.10247e-06
GQ584_RS21690	tpiA	triose-phosphate isomerase	NA	-1.05984	1.04032e-06
GQ584_RS08520	fdnG	formate dehydrogenase-N subunit alpha	NA	-1.05694	0.0345285
GQ584_RS16175	papB	PapB/FocB family fimbrial expression transcriptional regulator	NA	-1.05424	0.0359781
GQ584_RS24040	nanS	sialate O-acetylesterase	NA	-1.0525	0.0558696
GQ584_RS03420	allC	allantoate deiminase	NA	-1.05235	0.0541227
GQ584_RS22595	nrfG	heme lyase NrfEFG subunit NrfG	NA	-1.05127	0.0153968
GQ584_RS18895	yrfG	GMP/IMP nucleotidase	NA	-1.05051	0.00144115
GQ584_RS06645	ndh	NADH-quinone dehydrogenase	NA	-1.04688	0.00392496
GQ584_RS12200	yeiB	DUF418 domain-containing protein YeiB	NA	-1.04433	0.0108379
GQ584_RS14375	csiR	DNA-binding transcriptional regulator CsiR	NA	-1.04131	0.000195229
GQ584_RS17065	murR	MurR/RpiR family transcriptional regulator	NA	-1.04071	0.00576992
GQ584_RS22820	adiC	arginine/agmatine antiporter	NA	-1.03524	0.00854818
GQ584_RS12745	menB	1%2C4-dihydroxy-2-naphthoyl-CoA synthase	NA	-1.02869	0.00184999
GQ584_RS12400	ccmH	cytochrome c-type biogenesis thiol:disulfide oxidoreductase CcmH	NA	-1.02393	0.0140352
GQ584_RS12240	NA	sugar kinase	NA	-1.01432	0.000417691
GQ584_RS23875	ridA	2-iminobutanoate/2-iminopropanoate deaminase	NA	-1.01393	7.31012e-07
GQ584_RS10375	yebF	protein YebF	NA	-1.01338	0.00015072
GQ584_RS14705	hypB	hydrogenase nickel incorporation protein HypB	NA	-1.01138	0.00526006
GQ584_RS13490	yfeZ	DUF2919 domain-containing protein	NA	-1.00687	0.0124603
GQ584_RS02615	codA	cytosine/isoguanine deaminase	NA	-1.00623	0.00512464
GQ584_RS22470	atoC	sigma-54 dependent transcriptional regulator	NA	-1.0007	0.0230651
GQ584_RS19500	hutX	heme utilization cystosolic carrier protein HutX	NA	-1.00044	0.0871139
GQ584_RS18645	tusC	sulfurtransferase complex subunit TusC	NA	-0.998298	0.0752994
GQ584_RS00405	yjjW	YjjW family glycine radical enzyme activase	NA	-0.997911	0.0118907
GQ584_RS04870	NA	hypothetical protein	NA	-0.993293	0.000747985
GQ584_RS14535	NA	tRNA-Arg	NA	-0.992621	2.91308e-05
GQ584_RS20015	trmL	tRNA (uridine(34)/cytosine(34)/5-carboxymethylaminomethyluridine(34)-2'-O)-methyltransferase TrmL	NA	-0.988885	0.107438
GQ584_RS11415	NA	diol dehydratase reactivase subunit alpha	NA	-0.986064	0.0994242
GQ584_RS18255	acrF	multidrug efflux RND transporter permease subunit AcrF	NA	-0.984031	0.0306593
GQ584_RS02900	tsx	nucleoside-specific channel-forming protein Tsx	NA	-0.983459	1.01125e-05
GQ584_RS02450	ykgE	(Fe-S)-binding protein	NA	-0.9831	0.000174644
GQ584_RS06120	iroB	salmochelin biosynthesis C-glycosyltransferase IroB	NA	-0.981088	0.0131257
GQ584_RS14970	eno	phosphopyruvate hydratase	NA	-0.979845	7.50796e-06
GQ584_RS02830	sbcC	exonuclease subunit SbcC	NA	-0.979235	0.000752105
GQ584_RS15190	vgrG	type VI secretion system Vgr family protein	NA	-0.978307	0.172239
GQ584_RS12130	mdtQ	multidrug resistance outer membrane protein MdtQ	NA	-0.977087	0.159307
GQ584_RS15025	yqcA	flavodoxin	NA	-0.976913	0.146432
GQ584_RS18275	yhdY	amino acid ABC transporter permease	NA	-0.97327	0.146432
GQ584_RS14630	hypF	carbamoyltransferase HypF	NA	-0.97227	0.0106816
GQ584_RS22465	NA	Ldh family oxidoreductase	NA	-0.970993	0.22273
GQ584_RS03175	NA	hypothetical protein	NA	-0.969661	0.157171
GQ584_RS08105	dgcM	diguanylate cyclase DgcM	NA	-0.963766	4.84883e-06
GQ584_RS09900	ydjZ	TVP38/TMEM64 family protein	NA	-0.963578	0.0237119
GQ584_RS05955	NA	hypothetical protein	NA	-0.960126	5.63246e-05
GQ584_RS14270	yfiB	OmpA family protein	NA	-0.959122	0.000659734
GQ584_RS19380	yhhJ	ABC transporter permease	NA	-0.955676	0.000533561
GQ584_RS21540	fabY	fatty acid biosynthesis protein FabY	NA	-0.954815	0.025507
GQ584_RS16355	NA	phosphopantetheine-binding protein	NA	-0.952523	9.71034e-06
GQ584_RS21080	yigB	5-amino-6-(5-phospho-D-ribitylamino)uracil phosphatase YigB	NA	-0.952338	0.0525734
GQ584_RS01215	yadI	PTS sugar transporter subunit IIA	NA	-0.951405	0.00327691
GQ584_RS06155	istB	IS21-like element IS100kyp family helper ATPase IstB	NA	-0.950639	0.0220948
GQ584_RS00220	NA	restriction endonuclease subunit S	NA	-0.945626	2.56583e-06
GQ584_RS20280	NA	fructose PTS transporter subunit IIA	NA	-0.944216	0.0897064
GQ584_RS21855	ptsP	phosphoenolpyruvate--protein phosphotransferase	NA	-0.942979	0.0597693
GQ584_RS20260	NA	ketose-bisphosphate aldolase	NA	-0.941047	0.341249
GQ584_RS19315	nikA	nickel ABC transporter substrate-binding protein	NA	-0.939033	0.0269363
GQ584_RS14500	NA	ATP-binding protein	NA	-0.938653	0.0538535
GQ584_RS00490	yjjX	inosine/xanthosine triphosphatase	NA	-0.937524	0.0124881
GQ584_RS23720	ytfE	iron-sulfur cluster repair protein YtfE	NA	-0.935303	0.0927316
GQ584_RS15915	yqgB	acid stress response protein YqgB	NA	-0.935146	0.326302
GQ584_RS12810	nuoK	NADH-quinone oxidoreductase subunit NuoK	NA	-0.934135	0.00621161
GQ584_RS22680	alsA	D-allose ABC transporter ATP-binding protein AlsA	NA	-0.932338	0.0993597
GQ584_RS22895	dtpC	dipeptide/tripeptide permease DtpC	NA	-0.930511	0.0210766
GQ584_RS13160	dsdA	D-serine ammonia-lyase	NA	-0.929071	0.0700577
GQ584_RS19125	gntK	gluconokinase	NA	-0.91696	0.00123869
GQ584_RS22475	NA	ATP-binding protein	NA	-0.915706	0.021977
GQ584_RS16630	NA	hypothetical protein	NA	-0.912781	0.0372454
GQ584_RS04935	NA	DinI-like family protein	NA	-0.909919	0.109925
GQ584_RS22360	malM	maltose operon protein MalM	NA	-0.908757	0.00464299
GQ584_RS04055	NA	iron-containing alcohol dehydrogenase	NA	-0.90568	0.175952
GQ584_RS00410	yjjI	YjjI family glycine radical enzyme	NA	-0.905045	0.000627875
GQ584_RS15770	rpiA	ribose-5-phosphate isomerase RpiA	NA	-0.899584	3.02733e-05
GQ584_RS18605	bfr	bacterioferritin	NA	-0.89832	0.000386818
GQ584_RS03780	citC	[citrate (pro-3S)-lyase] ligase	NA	-0.89827	0.133906
GQ584_RS16645	neuB	N-acetylneuraminate synthase	NA	-0.897272	0.00412085
GQ584_RS07940	pspE	thiosulfate sulfurtransferase PspE	NA	-0.895926	9.40293e-06
GQ584_RS01750	NA	DUF4123 domain-containing protein	NA	-0.895726	0.133906
GQ584_RS00575	tal	transaldolase	NA	-0.895241	6.00003e-06
GQ584_RS18585	gspK	type II secretion system minor pseudopilin GspK	NA	-0.893705	0.133906
GQ584_RS12190	mglB	galactose/glucose ABC transporter substrate-binding protein MglB	NA	-0.890246	0.000245697
GQ584_RS16655	NA	ABC transporter ATP-binding protein	NA	-0.88939	0.137364
GQ584_RS20835	yifB	YifB family Mg chelatase-like AAA ATPase	NA	-0.888582	0.0287894
GQ584_RS18105	aaeX	p-hydroxybenzoic acid efflux pump operon protein AaeX	NA	-0.88712	0.0644035
GQ584_RS23710	fklB	FKBP-type peptidyl-prolyl cis-trans isomerase	NA	-0.886737	0.000701558
GQ584_RS01045	mutT	8-oxo-dGTP diphosphatase MutT	NA	-0.88659	0.0627777
GQ584_RS09520	pykF	pyruvate kinase PykF	NA	-0.884767	8.84992e-06
GQ584_RS18695	yheT	hydrolase	NA	-0.882626	0.0796261
GQ584_RS20740	viaA	ATPase RavA stimulator ViaA	NA	-0.882261	0.000146316
GQ584_RS16315	NA	IS4/IS5 family transposase	NA	-0.881441	0.0027765
GQ584_RS05520	aspC	aspartate transaminase	NA	-0.878141	2.40122e-06
GQ584_RS16005	ansB	L-asparaginase 2	NA	-0.876688	0.000128168
GQ584_RS15180	NA	Hcp family type VI secretion system effector	NA	-0.876161	0.021153
GQ584_RS20515	dnaN	DNA polymerase III subunit beta	NA	-0.872136	0.00154782
GQ584_RS19350	NA	PTS sugar transporter subunit IIA	NA	-0.871032	0.0104399
GQ584_RS23255	NA	toxin-activating lysine-acyltransferase	NA	-0.870769	0.0181709
GQ584_RS12720	arnE	4-amino-4-deoxy-L-arabinose-phosphoundecaprenol flippase subunit ArnE	NA	-0.870732	0.278449
GQ584_RS09920	ynjD	ATP-binding cassette domain-containing protein	NA	-0.866412	0.103496
GQ584_RS01460	skp	molecular chaperone Skp	NA	-0.862288	1.5701e-05
GQ584_RS09500	ydhV	aldehyde ferredoxin oxidoreductase	NA	-0.861126	6.85926e-05
GQ584_RS07870	NA	TolC family protein	NA	-0.859017	0.230696
GQ584_RS16420	NA	beta-ketoacyl-ACP synthase	NA	-0.858859	0.000175181
GQ584_RS08020	tpx	thiol peroxidase	NA	-0.85865	1.13246e-05
GQ584_RS13795	sinH	intimin-like inverse autotransporter SinH	NA	-0.857061	0.203489
GQ584_RS19695	dppD	dipeptide ABC transporter ATP-binding protein	NA	-0.856181	0.0414099
GQ584_RS21970	murI	glutamate racemase	NA	-0.855434	3.71915e-05
GQ584_RS03415	allE	(S)-ureidoglycine aminohydrolase	NA	-0.85439	0.0564254
GQ584_RS18775	yhfL	YhfL family protein	NA	-0.853372	0.337829
GQ584_RS13705	arsC	arsenate reductase (glutaredoxin)	NA	-0.853278	2.82896e-05
GQ584_RS23295	NA	TraI domain-containing protein	NA	-0.851514	0.0313772
GQ584_RS06055	NA	fimbrial protein	NA	-0.848227	0.00056325
GQ584_RS18855	hofQ	DNA uptake porin HofQ	NA	-0.848041	0.120434
GQ584_RS16855	hypA	hydrogenase maturation nickel metallochaperone HypA	NA	-0.847864	0.0110227
GQ584_RS02465	ykgH	protein YkgH	NA	-0.845989	0.069647
GQ584_RS08175	ldhA	D-lactate dehydrogenase	NA	-0.845817	0.000447692
GQ584_RS16870	hybC	hydrogenase 2 large subunit	NA	-0.845763	3.34384e-05
GQ584_RS16600	NA	capsule polysaccharide export inner-membrane protein KpsE	NA	-0.844491	0.0429158
GQ584_RS00915	leuA	2-isopropylmalate synthase	NA	-0.843837	0.0666447
GQ584_RS01195	hpt	hypoxanthine phosphoribosyltransferase	NA	-0.84262	0.000116626
GQ584_RS19180	ugpQ	glycerophosphodiester phosphodiesterase	NA	-0.842361	0.00336723
GQ584_RS09925	ynjE	thiosulfate sulfurtransferase YnjE	NA	-0.841273	0.00237088
GQ584_RS04580	ybhR	ABC transporter permease	NA	-0.838716	0.0106457
GQ584_RS02455	ykgF	LutB/LldF family L-lactate oxidation iron-sulfur protein	NA	-0.838092	0.000698678
GQ584_RS19635	bcsC	cellulose synthase complex outer membrane protein BcsC	NA	-0.837832	0.000109529
GQ584_RS05325	cydC	cysteine/glutathione ABC transporter ATP-binding protein/permease CydC	NA	-0.836634	0.00242188
GQ584_RS13040	yfcL	YfcL family protein	NA	-0.836498	0.0258836
GQ584_RS19690	dppF	dipeptide ABC transporter ATP-binding subunit DppF	NA	-0.836392	0.0490885
GQ584_RS00430	deoD	purine-nucleoside phosphorylase	NA	-0.833099	3.15343e-06
GQ584_RS07665	yciE	ferritin-like domain-containing protein	NA	-0.831716	0.000234682
GQ584_RS16410	NA	3-hydroxy-fatty acyl-ACP dehydratase	NA	-0.828996	0.129229
GQ584_RS04480	ybhB	kinase inhibitor	NA	-0.828785	0.0463072
GQ584_RS01115	NA	bacteriocin immunity protein	NA	-0.82671	0.0259451
GQ584_RS15215	NA	hypothetical protein	NA	-0.825552	0.0936449
GQ584_RS05115	nfsA	nitroreductase NfsA	NA	-0.825507	0.0406533
GQ584_RS14785	NA	flavodoxin family protein	NA	-0.823674	0.0404275
GQ584_RS03545	cusR	copper response regulator transcription factor CusR	NA	-0.822147	0.150366
GQ584_RS16405	NA	beta-ketoacyl-[acyl-carrier-protein] synthase family protein	NA	-0.821465	0.189927
GQ584_RS14150	tapT	tRNA-uridine aminocarboxypropyltransferase	NA	-0.821213	0.0112724
GQ584_RS09910	ynjB	ABC transporter substrate-binding protein	NA	-0.818682	0.0467113
GQ584_RS16900	gpr	L-glyceraldehyde 3-phosphate reductase	NA	-0.81735	3.81795e-05
GQ584_RS18980	malQ	4-alpha-glucanotransferase	NA	-0.816105	0.00207361
GQ584_RS18015	nanE	N-acetylmannosamine-6-phosphate 2-epimerase	NA	-0.815546	0.17103
GQ584_RS00675	rihC	ribonucleoside hydrolase RihC	NA	-0.815383	0.0106611
GQ584_RS15820	pgk	phosphoglycerate kinase	NA	-0.810715	1.58229e-05
GQ584_RS11130	ybtS	yersiniabactin biosynthesis salicylate synthase Irp9/YbtS	NA	-0.810408	0.0513054
GQ584_RS12795	nuoN	NADH-quinone oxidoreductase subunit NuoN	NA	-0.810241	0.000284431
GQ584_RS12080	yehW	glycine betaine ABC transporter permease YehW	NA	-0.80978	0.10744
GQ584_RS20140	coaD	pantetheine-phosphate adenylyltransferase	NA	-0.808189	0.0288774
GQ584_RS22060	rplL	50S ribosomal protein L7/L12	NA	-0.807311	6.10973e-05
GQ584_RS13670	purC	phosphoribosylaminoimidazolesuccinocarboxamide synthase	NA	-0.806517	0.00329084
GQ584_RS15595	xdhD	molybdopterin-dependent oxidoreductase Mo/Fe-S-binding subunit	NA	-0.805576	0.0293275
GQ584_RS20205	ligB	NAD-dependent DNA ligase LigB	NA	-0.80435	0.0944374
GQ584_RS09050	ynfD	DUF1161 domain-containing protein	NA	-0.803328	0.000666234
GQ584_RS23520	yjeT	DUF2065 domain-containing protein	NA	-0.802039	0.077492
GQ584_RS04395	galM	galactose-1-epimerase	NA	-0.801969	4.22072e-05
GQ584_RS21255	udp	uridine phosphorylase	NA	-0.800359	2.93053e-05
GQ584_RS02260	NA	hypothetical protein	NA	-0.799131	0.133705
GQ584_RS11050	NA	helix-hairpin-helix domain-containing protein	NA	-0.798123	8.4282e-05
GQ584_RS12155	cdd	cytidine deaminase	NA	-0.7981	0.00205661
GQ584_RS04325	pal	peptidoglycan-associated lipoprotein Pal	NA	-0.796735	0.000431987
GQ584_RS19655	bcsQ	cellulose biosynthesis protein BcsQ	NA	-0.7943	0.00100683
GQ584_RS19170	ggt	gamma-glutamyltransferase	NA	-0.791718	0.0090131
GQ584_RS23800	ytfR	sugar ABC transporter ATP-binding protein	NA	-0.789955	0.0268332
GQ584_RS08350	patD	aminobutyraldehyde dehydrogenase	NA	-0.78779	0.00140256
GQ584_RS02335	ecpE	fimbrial chaperone EcpE	NA	-0.787669	0.165887
GQ584_RS15270	NA	PatB family C-S lyase	NA	-0.787355	0.133336
GQ584_RS12490	yojI	microcin J25 efflux ABC transporter YojI	NA	-0.784711	0.0392484
GQ584_RS22435	NA	2-oxoglutarate dehydrogenase E1 component	NA	-0.783069	0.0812483
GQ584_RS20510	recF	DNA replication/repair protein RecF	NA	-0.782911	0.0295124
GQ584_RS01005	murC	UDP-N-acetylmuramate--L-alanine ligase	NA	-0.782424	0.000115204
GQ584_RS17455	yqjE	phage holin family protein	NA	-0.781347	0.000554051
GQ584_RS04750	fsa	fructose-6-phosphate aldolase	NA	-0.779823	0.0105826
GQ584_RS15295	recD	exodeoxyribonuclease V subunit alpha	NA	-0.779817	0.0183719
GQ584_RS15710	gcvH	glycine cleavage system protein GcvH	NA	-0.779211	0.000187525
GQ584_RS01000	murG	undecaprenyldiphospho-muramoylpentapeptide beta-N-acetylglucosaminyltransferase	NA	-0.776203	0.00196498
GQ584_RS19970	mtlD	mannitol-1-phosphate 5-dehydrogenase	NA	-0.776119	0.000332489
GQ584_RS21065	dapF	diaminopimelate epimerase	NA	-0.774618	0.0120133
GQ584_RS23840	nrdG	anaerobic ribonucleoside-triphosphate reductase-activating protein	NA	-0.773397	0.0286231
GQ584_RS17730	yhbW	luciferase-like monooxygenase	NA	-0.772123	0.0969148
GQ584_RS14030	yfhH	MurR/RpiR family transcriptional regulator	NA	-0.772087	0.055165
GQ584_RS17565	garR	2-hydroxy-3-oxopropionate reductase	NA	-0.77162	0.000181676
GQ584_RS20460	dgoT	MFS transporter	NA	-0.770955	0.259368
GQ584_RS00415	deoC	deoxyribose-phosphate aldolase	NA	-0.770124	0.00267251
GQ584_RS13440	cysA	sulfate/thiosulfate ABC transporter ATP-binding protein CysA	NA	-0.764775	0.205181
GQ584_RS19480	chuS	hematinate-forming heme oxygenase ChuS	NA	-0.756477	0.00131275
GQ584_RS03505	NA	site-specific integrase	NA	-0.756409	0.123193
GQ584_RS21910	argB	acetylglutamate kinase	NA	-0.755435	0.117816
GQ584_RS04650	fiu	catecholate siderophore receptor Fiu	NA	-0.753748	0.223887
GQ584_RS12480	eco	serine protease inhibitor ecotin	NA	-0.752776	1.83685e-05
GQ584_RS17720	ubiU	peptidase U32 family protein	NA	-0.749237	0.0129572
GQ584_RS18395	rplQ	50S ribosomal protein L17	NA	-0.745823	0.000179419
GQ584_RS14770	ygbM	HPr family phosphocarrier protein	NA	-0.740149	0.109838
GQ584_RS20030	secB	protein-export chaperone SecB	NA	-0.73997	7.36536e-05
GQ584_RS22830	adiA	arginine decarboxylase	NA	-0.739446	0.0427472
GQ584_RS06715	potD	spermidine/putrescine ABC transporter substrate-binding protein PotD	NA	-0.738935	0.016399
GQ584_RS12425	ccmC	heme exporter protein CcmC	NA	-0.738172	0.0684069
GQ584_RS13055	mepA	penicillin-insensitive murein endopeptidase	NA	-0.73385	0.156381
GQ584_RS13405	cysK	cysteine synthase A	NA	-0.73317	0.000263736
GQ584_RS22135	yjaH	DUF1481 domain-containing protein	NA	-0.73257	0.0541845
GQ584_RS18995	rtcA	RNA 3'-terminal phosphate cyclase	NA	-0.731779	0.220156
GQ584_RS02675	yaiP	glycosyltransferase family 2 protein	NA	-0.731095	0.244492
GQ584_RS17640	agaB	PTS galactosamine transporter subunit IIB	NA	-0.729399	0.389163
GQ584_RS15560	arcC	carbamate kinase	NA	-0.728953	0.0690777
GQ584_RS04180	phrB	deoxyribodipyrimidine photo-lyase	NA	-0.727503	0.00251602
GQ584_RS22130	hupA	DNA-binding protein HU-alpha	NA	-0.727142	0.000117094
GQ584_RS22545	NA	LrgB family protein	NA	-0.726705	0.127966
GQ584_RS18720	yhfK	YccS/YhfK family putative transporter	NA	-0.725961	0.000340874
GQ584_RS15755	fau	5-formyltetrahydrofolate cyclo-ligase	NA	-0.725148	0.0215106
GQ584_RS00760	kefF	glutathione-regulated potassium-efflux system oxidoreductase KefF	NA	-0.724316	0.120851
GQ584_RS20940	rffG	dTDP-glucose 4%2C6-dehydratase	NA	-0.721356	0.0949556
GQ584_RS07475	narL	two-component system response regulator NarL	NA	-0.720719	0.0235486
GQ584_RS12060	btsR	two-component system response regulator BtsR	NA	-0.718576	0.0130121
GQ584_RS21555	nadS	NadS family protein	NA	-0.716713	0.00261867
GQ584_RS03090	mdlB	SmdB family multidrug efflux ABC transporter permease/ATP-binding protein	NA	-0.716603	0.0297351
GQ584_RS15850	NA	sulfate/molybdate ABC transporter ATP-binding protein	NA	-0.716296	0.168617
GQ584_RS17460	yqjK	YqjK-like family protein	NA	-0.713991	0.00269555
GQ584_RS20025	gpsA	NAD(P)H-dependent glycerol-3-phosphate dehydrogenase	NA	-0.711072	0.00337167
GQ584_RS03525	ybcH	DUF4434 family protein	NA	-0.710841	0.189837
GQ584_RS01405	glnD	bifunctional uridylyltransferase/uridylyl-removing protein GlnD	NA	-0.709942	0.0230288
GQ584_RS07675	yciG	general stress protein	NA	-0.708337	0.020175
GQ584_RS22930	NA	hypothetical protein	NA	-0.70724	0.00239555
GQ584_RS02405	NA	aldo/keto reductase	NA	-0.707141	0.00317831
GQ584_RS09895	ydjY	lipoprotein YdjY	NA	-0.704096	0.0345465
GQ584_RS19640	bcsZ	cellulose synthase complex periplasmic endoglucanase BcsZ	NA	-0.701872	0.0100677
GQ584_RS20680	atpG	F0F1 ATP synthase subunit gamma	NA	-0.698179	0.000797295
GQ584_RS01400	dapD	2%2C3%2C4%2C5-tetrahydropyridine-2%2C6-dicarboxylate N-succinyltransferase	NA	-0.698173	8.88175e-05
GQ584_RS12605	nrdB	class Ia ribonucleoside-diphosphate reductase subunit beta	NA	-0.695274	0.000283736
GQ584_RS13250	ptsP	phosphoenolpyruvate--protein phosphotransferase	NA	-0.695235	0.207275
GQ584_RS10195	nudL	CoA pyrophosphatase	NA	-0.694919	0.157912
GQ584_RS02865	acpH	ACP phosphodiesterase	NA	-0.693552	0.287697
GQ584_RS05210	ltaE	low-specificity L-threonine aldolase	NA	-0.69188	0.00817024
GQ584_RS12295	yeiP	elongation factor P-like protein YeiP	NA	-0.690005	0.0559421
GQ584_RS04020	nagB	glucosamine-6-phosphate deaminase	NA	-0.689298	0.00032838
GQ584_RS02355	ecpA	common pilus major fimbrillin subunit EcpA	NA	-0.688969	0.0465974
GQ584_RS09860	astE	succinylglutamate desuccinylase	NA	-0.687715	0.261381
GQ584_RS15085	fucI	L-fucose isomerase	NA	-0.685618	0.0566062
GQ584_RS20045	gpmM	2%2C3-bisphosphoglycerate-independent phosphoglycerate mutase	NA	-0.685524	0.00250893
GQ584_RS08125	dbpA	ATP-dependent RNA helicase DbpA	NA	-0.685485	0.167591
GQ584_RS22055	rplJ	50S ribosomal protein L10	NA	-0.681795	0.00120367
GQ584_RS16875	hybB	Ni/Fe-hydrogenase cytochrome b subunit	NA	-0.678605	0.00265689
GQ584_RS12800	nuoM	NADH-quinone oxidoreductase subunit M	NA	-0.677034	0.000620804
GQ584_RS18520	rplD	50S ribosomal protein L4	NA	-0.676212	0.00240457
GQ584_RS14250	aroF	3-deoxy-7-phosphoheptulonate synthase AroF	NA	-0.675768	0.0173531
GQ584_RS04270	sucD	succinate--CoA ligase subunit alpha	NA	-0.675249	0.0130367
GQ584_RS00435	yjjJ	type II toxin-antitoxin system HipA family toxin YjjJ	NA	-0.674756	0.0382748
GQ584_RS22015	NA	tRNA-Tyr	NA	-0.673248	0.000961283
GQ584_RS22900	cadA	lysine decarboxylase CadA	NA	-0.671708	0.0371158
GQ584_RS16800	lptF	LPS export ABC transporter permease LptF	NA	-0.671325	0.243604
GQ584_RS20930	wecB	UDP-N-acetylglucosamine 2-epimerase (non-hydrolyzing)	NA	-0.671117	0.0139328
GQ584_RS16615	NA	capsular polysaccharide biosynthesis protein	NA	-0.668995	0.3147
GQ584_RS20230	recG	ATP-dependent DNA helicase RecG	NA	-0.668767	0.0590742
GQ584_RS16140	NA	type I secretion system permease/ATPase	NA	-0.666545	0.0138575
GQ584_RS01015	ftsQ	cell division protein FtsQ	NA	-0.665678	0.000560083
GQ584_RS19865	ysaA	4Fe-4S binding protein	NA	-0.664601	0.0132721
GQ584_RS20020	cysE	serine O-acetyltransferase	NA	-0.664205	0.0178949
GQ584_RS11960	thiM	hydroxyethylthiazole kinase	NA	-0.662583	0.0925096
GQ584_RS16860	hybE	hydrogenase-2 assembly chaperone	NA	-0.662329	0.0361359
GQ584_RS14775	ygbN	GntP family transporter	NA	-0.662085	0.150119
GQ584_RS21420	dsbA	thiol:disulfide interchange protein DsbA	NA	-0.661488	9.15809e-05
GQ584_RS00045	NA	hypothetical protein	NA	-0.661097	0.147792
GQ584_RS20780	rbsR	ribose operon transcriptional repressor RbsR	NA	-0.660654	0.000948008
GQ584_RS22235	NA	hypothetical protein	NA	-0.659283	0.15021
GQ584_RS21755	hslV	ATP-dependent protease subunit HslV	NA	-0.658773	0.00562682
GQ584_RS16295	nanY	2%2C7-anhydro-N-acetylneuraminate hydratase	NA	-0.658566	0.000348961
GQ584_RS20955	rffA	dTDP-4-amino-4%2C6-dideoxygalactose transaminase	NA	-0.6584	0.0899132
GQ584_RS19645	bcsB	cellulose biosynthesis cyclic di-GMP-binding regulatory protein BcsB	NA	-0.657717	0.000467567
GQ584_RS15675	ygfX	protein YgfX	NA	-0.656234	0.0205476
GQ584_RS03485	ybcJ	ribosome-associated protein YbcJ	NA	-0.655433	0.168239
GQ584_RS08810	NA	hypothetical protein	NA	-0.655204	0.00271897
GQ584_RS05670	yccU	CoA-binding protein	NA	-0.65501	0.00207039
GQ584_RS18035	sspB	ClpXP protease specificity-enhancing factor	NA	-0.654405	0.00236348
GQ584_RS12180	mglC	galactose/methyl galactoside ABC transporter permease MglC	NA	-0.654141	0.00388011
GQ584_RS13460	ucpA	SDR family oxidoreductase UcpA	NA	-0.654027	0.00113608
GQ584_RS10390	kdgA	bifunctional 4-hydroxy-2-oxoglutarate aldolase/2-dehydro-3-deoxy-phosphogluconate aldolase	NA	-0.652953	0.0943605
GQ584_RS12815	nuoJ	NADH-quinone oxidoreductase subunit J	NA	-0.652413	0.00571777
GQ584_RS17335	ebgA	beta-galactosidase subunit alpha	NA	-0.651651	0.195263
GQ584_RS00085	NA	glycerol dehydrogenase	NA	-0.651207	0.0215489
GQ584_RS12645	rpnE	ISNCY family transposase	NA	-0.649711	0.0969164
GQ584_RS19375	NA	class II aldolase	NA	-0.649337	0.346134
GQ584_RS03460	NA	hypothetical protein	NA	-0.64717	0.331409
GQ584_RS18950	feoC	[Fe-S]-dependent transcriptional repressor FeoC	NA	-0.646098	0.333038
GQ584_RS04785	gsiD	glutathione ABC transporter permease GsiD	NA	-0.645785	0.128629
GQ584_RS10990	NA	hypothetical protein	NA	-0.645136	0.000891212
GQ584_RS15690	yqfA	hemolysin III family protein	NA	-0.644713	0.0080295
GQ584_RS00565	yaaA	peroxide stress protein YaaA	NA	-0.64455	0.00797328
GQ584_RS17015	ygiS	ABC transporter substrate-binding protein	NA	-0.643686	0.00937497
GQ584_RS03720	dsbG	thiol:disulfide interchange protein DsbG	NA	-0.643567	0.00805356
GQ584_RS11480	NA	EutP/PduV family microcompartment system protein	NA	-0.642871	0.331409
GQ584_RS00840	araA	L-arabinose isomerase	NA	-0.63972	0.204302
GQ584_RS04000	asnB	asparagine synthase B	NA	-0.639247	0.000496415
GQ584_RS16845	yghU	glutathione-dependent disulfide-bond oxidoreductase	NA	-0.638925	0.0114483
GQ584_RS04635	ybiJ	DUF1471 family protein YbiJ	NA	-0.638683	0.0981477
GQ584_RS17990	yhcC	TIGR01212 family radical SAM protein	NA	-0.636953	0.109635
GQ584_RS00765	kefC	glutathione-regulated potassium-efflux system protein KefC	NA	-0.636815	0.0320311
GQ584_RS12900	pta	phosphate acetyltransferase	NA	-0.636603	0.00130332
GQ584_RS15570	yqeC	selenium cofactor biosynthesis protein YqeC	NA	-0.636458	0.0526282
GQ584_RS19140	yhhX	oxidoreductase	NA	-0.634995	0.00415786
GQ584_RS24295	taxB	relaxosome-coupling protein TaxB	NA	-0.634924	0.00139577
GQ584_RS03605	entD	enterobactin synthase subunit EntD	NA	-0.634812	0.282611
GQ584_RS07360	dhaL	dihydroxyacetone kinase subunit DhaL	NA	-0.634756	0.234969
GQ584_RS09020	rspB	Zn-dependent oxidoreductase	NA	-0.633511	0.121497
GQ584_RS17885	ibaG	BolA family iron metabolism protein IbaG	NA	-0.63319	0.0301559
GQ584_RS05430	cmk	(d)CMP kinase	NA	-0.633053	0.00281171
GQ584_RS06425	grxB	glutaredoxin 2	NA	-0.633043	0.000209328
GQ584_RS15415	kduD	2-dehydro-3-deoxy-D-gluconate 5-dehydrogenase KduD	NA	-0.632488	0.0581301
GQ584_RS03905	rihA	pyrimidine-specific ribonucleoside hydrolase RihA	NA	-0.632259	0.00124285
GQ584_RS12260	psuG	pseudouridine-5'-phosphate glycosidase	NA	-0.631121	0.0250838
GQ584_RS14600	gutM	transcriptional regulator GutM	NA	-0.630854	0.291959
GQ584_RS01150	lpdA	dihydrolipoyl dehydrogenase	NA	-0.629549	0.000657138
GQ584_RS08685	NA	LysR substrate-binding domain-containing protein	NA	-0.628844	0.33658
GQ584_RS12805	nuoL	NADH-quinone oxidoreductase subunit L	NA	-0.627609	0.00331396
GQ584_RS00680	NA	DUF805 domain-containing protein	NA	-0.627509	0.179635
GQ584_RS12185	mglA	galactose/methyl galactoside ABC transporter ATP-binding protein MglA	NA	-0.626971	0.00428894
GQ584_RS04780	gsiC	glutathione ABC transporter permease GsiC	NA	-0.626176	0.208479
GQ584_RS16170	NA	ISL3 family transposase	NA	-0.625742	0.162602
GQ584_RS11955	thiD	bifunctional hydroxymethylpyrimidine kinase/phosphomethylpyrimidine kinase	NA	-0.625525	0.242445
GQ584_RS07175	NA	autotransporter outer membrane beta-barrel domain-containing protein	NA	-0.624726	0.349139
GQ584_RS19785	hokA	type I toxin-antitoxin system toxin HokA	NA	-0.624212	0.180804
GQ584_RS10550	cheY	chemotaxis response regulator CheY	NA	-0.621786	0.0668409
GQ584_RS00215	NA	type I restriction endonuclease subunit R	NA	-0.621382	0.000180015
GQ584_RS02555	yahJ	amidohydrolase family protein	NA	-0.620857	0.300025
GQ584_RS05320	aat	leucyl/phenylalanyl-tRNA--protein transferase	NA	-0.620458	0.27979
GQ584_RS18620	tuf	elongation factor Tu	NA	-0.620273	0.00316719
GQ584_RS06000	NA	PatB family C-S lyase	NA	-0.61968	0.198064
GQ584_RS14810	truD	tRNA pseudouridine(13) synthase TruD	NA	-0.619371	0.019301
GQ584_RS14610	gutQ	arabinose-5-phosphate isomerase GutQ	NA	-0.619324	0.202983
GQ584_RS00335	fhuF	siderophore-iron reductase FhuF	NA	-0.618409	0.221546
GQ584_RS04895	NA	hypothetical protein	NA	-0.617518	0.00140976
GQ584_RS16365	NA	hypothetical protein	NA	-0.617391	0.00822984
GQ584_RS08250	trg	methyl-accepting chemotaxis protein Trg	NA	-0.617364	0.117627
GQ584_RS19700	dppC	dipeptide ABC transporter permease DppC	NA	-0.617248	0.202026
GQ584_RS21750	hslU	HslU--HslV peptidase ATPase subunit	NA	-0.617247	0.00806516
GQ584_RS06320	csgA	curli major subunit CsgA	NA	-0.616941	0.119097
GQ584_RS01040	secA	preprotein translocase subunit SecA	NA	-0.616929	6.59337e-05
GQ584_RS23515	hflC	protease modulator HflC	NA	-0.616571	0.000292955
GQ584_RS13180	evgS	acid-sensing system histidine kinase EvgS	NA	-0.6155	0.0042032
GQ584_RS14615	norR	nitric oxide reductase transcriptional regulator NorR	NA	-0.615397	0.272951
GQ584_RS08750	NA	hypothetical protein	NA	-0.614609	0.104072
GQ584_RS23835	cybC	cytochrome b562	NA	-0.614053	0.00132257
GQ584_RS00225	NA	class I SAM-dependent DNA methyltransferase	NA	-0.611716	0.0019729
GQ584_RS08295	ydcL	DUF3313 domain-containing protein	NA	-0.610835	0.000845293
GQ584_RS05165	artM	arginine ABC transporter permease ArtM	NA	-0.607565	0.0113947
GQ584_RS23540	rlmB	23S rRNA (guanosine(2251)-2'-O)-methyltransferase RlmB	NA	-0.607223	0.00074454
GQ584_RS13245	ypdC	AraC family transcriptional regulator	NA	-0.607103	0.00918916
GQ584_RS13710	hda	DnaA inactivator Hda	NA	-0.606095	0.00117178
GQ584_RS24335	NA	hypothetical protein	NA	-0.60457	0.10509
GQ584_RS18670	slyD	peptidylprolyl isomerase	NA	-0.603936	0.000122225
GQ584_RS02890	secF	protein translocase subunit SecF	NA	-0.603135	0.000579978
GQ584_RS08190	ydbL	YdbL family protein	NA	-0.602704	0.157172
GQ584_RS07215	minD	septum site-determining protein MinD	NA	-0.602278	0.00033181
GQ584_RS19925	aldB	aldehyde dehydrogenase AldB	NA	-0.601886	0.000402527
GQ584_RS15400	lysR	DNA-binding transcriptional regulator LysR	NA	-0.601553	0.195026
GQ584_RS00785	apaH	bis(5'-nucleosyl)-tetraphosphatase (symmetrical) ApaH	NA	-0.60125	0.0931655
GQ584_RS23430	mscM	miniconductance mechanosensitive channel MscM	NA	-0.600757	0.0340098
GQ584_RS13410	ptsH	phosphocarrier protein Hpr	NA	-0.600273	0.000219303
GQ584_RS05915	efeB	iron uptake transporter deferrochelatase/peroxidase subunit	NA	-0.599724	0.144319
GQ584_RS21805	NA	bifunctional UDP-sugar hydrolase/5'-nucleotidase	NA	-0.59887	0.0398597
GQ584_RS15255	NA	VasL domain-containing protein	NA	-0.596832	0.434173
GQ584_RS04645	ybiX	PKHD-type hydroxylase YbiX	NA	-0.596457	0.277985
GQ584_RS10580	cheA	chemotaxis protein CheA	NA	-0.596282	0.00503785
GQ584_RS19940	selB	selenocysteine-specific translation elongation factor	NA	-0.595808	0.0452027
GQ584_RS03205	ybaB	YbaB/EbfC family nucleoid-associated protein	NA	-0.594699	0.0919302
GQ584_RS12735	menE	o-succinylbenzoate--CoA ligase	NA	-0.594144	0.118477
GQ584_RS23740	cpdB	2'%2C3'-cyclic-nucleotide 2'-phosphodiesterase	NA	-0.593784	0.00269873
GQ584_RS16280	NA	VENN motif pre-toxin domain-containing protein	NA	-0.591193	0.278627
GQ584_RS22670	alsE	D-allulose-6-phosphate 3-epimerase	NA	-0.590513	0.301931
GQ584_RS19650	bcsA	UDP-forming cellulose synthase catalytic subunit	NA	-0.589986	0.00259515
GQ584_RS14445	nrdF	class 1b ribonucleoside-diphosphate reductase subunit beta	NA	-0.589686	0.303933
GQ584_RS22300	pgi	glucose-6-phosphate isomerase	NA	-0.588989	0.000139096
GQ584_RS23795	ytfQ	galactofuranose ABC transporter substrate-binding protein YtfQ	NA	-0.588908	0.00153844
GQ584_RS23810	yjfF	sugar ABC transporter permease YjfF	NA	-0.588452	0.0268317
GQ584_RS04105	ybfE	LexA regulated protein	NA	-0.587649	0.219776
GQ584_RS02655	frmA	S-(hydroxymethyl)glutathione dehydrogenase	NA	-0.587544	0.00540218
GQ584_RS10175	yoaB	RidA family protein	NA	-0.587294	0.0028723
GQ584_RS12960	hisJ	histidine ABC transporter substrate-binding protein HisJ	NA	-0.586926	0.000973339
GQ584_RS06465	flgA	flagellar basal body P-ring formation chaperone FlgA	NA	-0.586651	0.377708
GQ584_RS09230	malX	PTS maltose transporter subunit IICB	NA	-0.586583	0.163294
GQ584_RS06630	thiK	thiamine kinase	NA	-0.585781	0.0692464
GQ584_RS23545	yjfI	DUF2170 family protein	NA	-0.5849	0.372895
GQ584_RS18075	mdh	malate dehydrogenase	NA	-0.584588	0.00966767
GQ584_RS09675	selO	protein adenylyltransferase SelO	NA	-0.583056	0.0949236
GQ584_RS01665	NA	Hcp family type VI secretion system effector	NA	-0.582948	0.0970232
GQ584_RS22970	NA	STY4528 family pathogenicity island replication protein	NA	-0.581772	0.258126
GQ584_RS14910	ygcU	FAD-binding oxidoreductase	NA	-0.581712	0.320093
GQ584_RS03060	fadM	long-chain acyl-CoA thioesterase FadM	NA	-0.58151	0.138574
GQ584_RS14720	hypE	hydrogenase maturation carbamoyl dehydratase HypE	NA	-0.581373	0.0128684
GQ584_RS02570	NA	hypothetical protein	NA	-0.578423	0.355841
GQ584_RS13050	yfcA	sulfite exporter TauE/SafE family protein	NA	-0.576621	0.131039
GQ584_RS18400	rpoA	DNA-directed RNA polymerase subunit alpha	NA	-0.576128	0.000761696
GQ584_RS06085	sfaH	S-fimbrial adhesin minor pilin SfaH	NA	-0.575344	0.0173137
GQ584_RS04110	ybfF	esterase	NA	-0.575166	0.0250707
GQ584_RS07375	NA	hypothetical protein	NA	-0.574968	0.0921575
GQ584_RS16440	NA	PTS sugar transporter subunit IIB	NA	-0.573685	0.162867
GQ584_RS10575	cheW	chemotaxis protein CheW	NA	-0.57333	0.0248658
GQ584_RS13425	pdxK	pyridoxine/pyridoxal/pyridoxamine kinase	NA	-0.572882	0.010047
GQ584_RS16160	istA	IS21-like element IS100 family transposase	NA	-0.572163	0.174935
GQ584_RS23855	treB	PTS trehalose transporter subunit IIBC	NA	-0.571616	0.132703
GQ584_RS19435	rsmJ	16S rRNA (guanine(1516)-N(2))-methyltransferase RsmJ	NA	-0.569429	0.151914
GQ584_RS03855	mrdB	peptidoglycan glycosyltransferase MrdB	NA	-0.569351	0.100692
GQ584_RS20085	rfaC	lipopolysaccharide heptosyltransferase RfaC	NA	-0.569321	0.0236103
GQ584_RS14340	smpB	SsrA-binding protein SmpB	NA	-0.569258	0.000989067
GQ584_RS17955	ptsN	PTS IIA-like nitrogen regulatory protein PtsN	NA	-0.569001	0.00474909
GQ584_RS09795	cedA	cell division activator CedA	NA	-0.568491	0.041299
GQ584_RS07670	yciF	ferritin-like domain-containing protein	NA	-0.568446	0.0384045
GQ584_RS11500	dacD	serine-type D-Ala-D-Ala carboxypeptidase DacD	NA	-0.568345	0.163372
GQ584_RS12140	dusC	tRNA dihydrouridine(16) synthase DusC	NA	-0.567789	0.184875
GQ584_RS20660	glmS	glutamine--fructose-6-phosphate transaminase (isomerizing)	NA	-0.566667	0.000218358
GQ584_RS06565	fabG	3-oxoacyl-ACP reductase FabG	NA	-0.566527	0.0026229
GQ584_RS07770	ymiC	small membrane protein YmiC	NA	-0.566337	0.0392315
GQ584_RS00715	caiC	crotonobetaine/carnitine-CoA ligase	NA	-0.565286	0.13226
GQ584_RS21915	argH	argininosuccinate lyase	NA	-0.563945	0.163566
GQ584_RS08620	ydeN	sulfatase	NA	-0.562736	0.000733319
GQ584_RS10880	fliR	flagellar biosynthetic protein FliR	NA	-0.561455	0.272842
GQ584_RS18985	malP	maltodextrin phosphorylase	NA	-0.560746	0.00664223
GQ584_RS09025	rspA	starvation-sensing protein RspA	NA	-0.560712	0.222722
GQ584_RS07210	minE	cell division topological specificity factor MinE	NA	-0.559467	0.000783267
GQ584_RS22075	thiH	2-iminoacetate synthase ThiH	NA	-0.559334	0.272842
GQ584_RS12485	mqo	malate dehydrogenase (quinone)	NA	-0.559109	0.0297489
GQ584_RS13565	eutM	ethanolamine utilization microcompartment protein EutM	NA	-0.558777	0.245769
GQ584_RS16910	yghA	NADP(+)-dependent aldehyde reductase	NA	-0.558583	0.00378873
GQ584_RS14780	NA	MBL fold metallo-hydrolase	NA	-0.558493	0.224127
GQ584_RS06625	lpoB	penicillin-binding protein activator LpoB	NA	-0.558363	0.0669394
GQ584_RS10465	yebC	YebC/PmpR family DNA-binding transcriptional regulator	NA	-0.557539	0.0174302
GQ584_RS16040	nupG	nucleoside permease NupG	NA	-0.556652	0.0062099
GQ584_RS21015	NA	hypothetical protein	NA	-0.556225	0.0287844
GQ584_RS22665	alsK	allose kinase	NA	-0.555118	0.294594
GQ584_RS17285	dnaG	DNA primase	NA	-0.554882	0.000738998
GQ584_RS04655	mcbA	DUF1471 family periplasmic protein McbA	NA	-0.554872	0.00671005
GQ584_RS16320	NA	hypothetical protein	NA	-0.554746	0.00266868
GQ584_RS03785	dpiB	sensor histidine kinase DpiB	NA	-0.554182	0.136759
GQ584_RS00055	uxuB	fructuronate reductase	NA	-0.553336	0.0986155
GQ584_RS10315	rsmF	16S rRNA (cytosine(1407)-C(5))-methyltransferase RsmF	NA	-0.552539	0.272842
GQ584_RS15565	yqeB	selenium-dependent molybdenum cofactor biosynthesis protein YqeB	NA	-0.552301	0.159931
GQ584_RS13030	fabB	beta-ketoacyl-ACP synthase I	NA	-0.551711	0.000656366
GQ584_RS17420	exuT	hexuronate transporter ExuT	NA	-0.551624	0.0226619
GQ584_RS16750	glcF	glycolate oxidase subunit GlcF	NA	-0.551071	0.131511
GQ584_RS17450	yqjD	YqjD family protein	NA	-0.55102	0.00162991
GQ584_RS05255	macB	macrolide ABC transporter ATP-binding protein/permease MacB	NA	-0.548606	0.0264852
GQ584_RS20745	ravA	ATPase RavA	NA	-0.546461	0.0109343
GQ584_RS00790	apaG	Co2+/Mg2+ efflux protein ApaG	NA	-0.545337	0.0818869
GQ584_RS10210	yoaE	CNNM family cation transport protein YoaE	NA	-0.545109	0.00511964
GQ584_RS13890	hscB	co-chaperone HscB	NA	-0.544941	0.155162
GQ584_RS01480	lpxB	lipid-A-disaccharide synthase	NA	-0.544814	0.0155212
GQ584_RS16945	dkgA	2%2C5-didehydrogluconate reductase DkgA	NA	-0.544352	0.000274339
GQ584_RS15600	xanQ	xanthine/proton symporter XanQ	NA	-0.543247	0.169653
GQ584_RS08335	ydcT	ABC transporter ATP-binding protein	NA	-0.542665	0.1367
GQ584_RS13420	crr	PTS glucose transporter subunit IIA	NA	-0.542031	0.000619224
GQ584_RS14310	grpE	nucleotide exchange factor GrpE	NA	-0.541743	0.00370157
GQ584_RS21535	dtd	D-aminoacyl-tRNA deacylase	NA	-0.540503	0.064674
GQ584_RS08205	azoR	FMN-dependent NADH-azoreductase	NA	-0.540253	0.0401008
GQ584_RS18600	gspO	prepilin peptidase GspO	NA	-0.539735	0.118449
GQ584_RS02410	NA	aldo/keto reductase	NA	-0.53959	0.0506874
GQ584_RS16120	NA	LuxR C-terminal-related transcriptional regulator	NA	-0.539397	0.176639
GQ584_RS20945	rfbA	glucose-1-phosphate thymidylyltransferase RfbA	NA	-0.537715	0.27611
GQ584_RS01010	ddlB	D-alanine--D-alanine ligase	NA	-0.537547	0.0031598
GQ584_RS19710	NA	hypothetical protein	NA	-0.53744	0.200945
GQ584_RS02930	thiL	thiamine-phosphate kinase	NA	-0.536784	0.238737
GQ584_RS11180	fyuA	siderophore yersiniabactin receptor FyuA	NA	-0.535449	0.385959
GQ584_RS23490	mutL	DNA mismatch repair endonuclease MutL	NA	-0.53506	0.0192407
GQ584_RS24025	NA	McrC family protein	NA	-0.534959	0.0181865
GQ584_RS13980	glyA	serine hydroxymethyltransferase	NA	-0.534489	0.00745474
GQ584_RS07550	galU	UTP--glucose-1-phosphate uridylyltransferase GalU	NA	-0.533818	0.000561467
GQ584_RS05920	phoH	phosphate starvation-inducible protein PhoH	NA	-0.533809	0.0343262
GQ584_RS17255	ttdR	DNA-binding transcriptional activator TtdR	NA	-0.533683	0.0755197
GQ584_RS22120	nfi	deoxyribonuclease V	NA	-0.531658	0.21589
GQ584_RS10970	msrP	protein-methionine-sulfoxide reductase catalytic subunit MsrP	NA	-0.531216	0.246014
GQ584_RS19950	yibF	glutathione S-transferase	NA	-0.530105	0.0152434
GQ584_RS05140	potH	putrescine ABC transporter permease PotH	NA	-0.530058	0.413391
GQ584_RS18515	rplW	50S ribosomal protein L23	NA	-0.528222	0.0317686
GQ584_RS11845	mdtB	multidrug efflux RND transporter permease subunit MdtB	NA	-0.528025	0.191928
GQ584_RS12145	yohJ	CidA/LrgA family protein	NA	-0.527492	0.0302887
GQ584_RS09400	grxD	monothiol glutaredoxin 4	NA	-0.526636	0.00279681
GQ584_RS12500	ada	bifunctional DNA-binding transcriptional regulator/O6-methylguanine-DNA methyltransferase Ada	NA	-0.526597	0.13572
GQ584_RS05675	hspQ	heat shock protein HspQ	NA	-0.524523	0.0105521
GQ584_RS16375	NA	hypothetical protein	NA	-0.524026	0.191928
GQ584_RS11245	NA	tyrosine-type recombinase/integrase	NA	-0.523041	0.00651188
GQ584_RS13690	bcp	thioredoxin-dependent thiol peroxidase	NA	-0.522386	0.00166651
GQ584_RS15200	NA	T6SS immunity protein Tli4 family protein	NA	-0.520742	0.0402065
GQ584_RS23580	yjfN	DUF1471 family protease activator YjfN	NA	-0.519698	0.0252469
GQ584_RS16370	NA	acyl-CoA synthetase	NA	-0.519348	0.00133795
GQ584_RS14505	luxS	S-ribosylhomocysteine lyase	NA	-0.518998	0.000511643
GQ584_RS20480	dgoR	D-galactonate utilization transcriptional regulator DgoR	NA	-0.518619	0.28769
GQ584_RS15520	xdhA	xanthine dehydrogenase molybdenum-binding subunit XdhA	NA	-0.517264	0.0681211
GQ584_RS17975	mtgA	monofunctional biosynthetic peptidoglycan transglycosylase	NA	-0.516691	0.0986944
GQ584_RS20035	grxC	glutaredoxin 3	NA	-0.515833	0.00909896
GQ584_RS03790	dpiA	two-component response regulator DpiA	NA	-0.515563	0.34523
GQ584_RS17655	agaI	galactosamine-6-phosphate isomerase	NA	-0.51361	0.294797
GQ584_RS21950	fabR	HTH-type transcriptional repressor FabR	NA	-0.512803	0.00180164
GQ584_RS07610	yciU	HI1450 family dsDNA-mimic protein	NA	-0.512072	0.0818342
GQ584_RS16345	NA	beta-ketoacyl synthase chain length factor	NA	-0.511742	0.0417422
GQ584_RS03880	nadD	nicotinate-nucleotide adenylyltransferase	NA	-0.511577	0.0840079
GQ584_RS21645	kdgT	2-keto-3-deoxygluconate transporter	NA	-0.511545	0.35074
GQ584_RS19575	ccp	cytochrome c peroxidase	NA	-0.508962	0.00745398
GQ584_RS18060	zapG	Z-ring associated protein ZapG	NA	-0.508616	0.000708991
GQ584_RS17135	NA	aryl-sulfate sulfotransferase	NA	-0.508005	0.168645
GQ584_RS20435	ibpB	heat shock chaperone IbpB	NA	-0.507227	0.254646
GQ584_RS13430	yfeK	YfeK family protein	NA	-0.507181	0.545838
GQ584_RS07405	ispE	4-(cytidine 5'-diphospho)-2-C-methyl-D-erythritol kinase	NA	-0.50594	0.0198743
GQ584_RS02445	rclR	reactive chlorine-specific transcriptional regulator RclR	NA	-0.505026	0.0699606
GQ584_RS01810	lpcA	D-sedoheptulose 7-phosphate isomerase	NA	-0.504292	0.00331691
GQ584_RS08165	ydbJ	DUF333 domain-containing protein	NA	-0.503516	0.0310986
GQ584_RS06370	mdtG	multidrug efflux MFS transporter MdtG	NA	-0.502403	0.110155
GQ584_RS21345	fadA	acetyl-CoA C-acyltransferase FadA	NA	-0.500252	0.11768
GQ584_RS01510	tilS	tRNA lysidine(34) synthetase TilS	NA	-0.499347	0.18696
GQ584_RS00855	NA	IS630 family transposase	NA	-0.499045	0.415862
GQ584_RS12580	yfaA	DUF2138 domain-containing protein	NA	-0.498448	0.337375
GQ584_RS03845	dacA	D-alanyl-D-alanine carboxypeptidase DacA	NA	-0.497333	0.00183534
GQ584_RS01740	NA	Hcp family type VI secretion system effector	NA	-0.497231	0.186981
GQ584_RS04705	opgE	phosphoethanolamine transferase	NA	-0.495728	0.0903525
GQ584_RS12880	hxpA	hexitol phosphatase HxpA	NA	-0.49545	0.0113185
GQ584_RS10610	otsA	alpha%2Calpha-trehalose-phosphate synthase	NA	-0.495337	0.00221878
GQ584_RS12460	napA	periplasmic nitrate reductase subunit alpha	NA	-0.494873	0.174421
GQ584_RS13755	yfgG	YfgG family protein	NA	-0.494834	0.00909451
GQ584_RS04615	dinG	ATP-dependent DNA helicase DinG	NA	-0.494572	0.0476537
GQ584_RS22610	NA	ABC transporter ATP-binding protein	NA	-0.494264	0.299699
GQ584_RS21545	NA	alpha/beta hydrolase	NA	-0.4923	0.180923
GQ584_RS12820	nuoI	NADH-quinone oxidoreductase subunit NuoI	NA	-0.492058	0.0208544
GQ584_RS00605	dnaJ	molecular chaperone DnaJ	NA	-0.491708	0.0659542
GQ584_RS00455	radA	DNA repair protein RadA	NA	-0.491227	0.278576
GQ584_RS20685	atpA	F0F1 ATP synthase subunit alpha	NA	-0.490484	0.00454189
GQ584_RS16455	NA	aldose 1-epimerase family protein	NA	-0.489486	0.00381162
GQ584_RS01835	NA	hypothetical protein	NA	-0.487676	0.437556
GQ584_RS18235	yhdJ	adenine-specific DNA-methyltransferase	NA	-0.487521	0.347687
GQ584_RS07410	lolB	lipoprotein insertase outer membrane protein LolB	NA	-0.487094	0.0256428
GQ584_RS12015	NA	WGR and DUF4132 domain-containing protein	NA	-0.485562	0.202503
GQ584_RS21470	glnL	nitrogen regulation protein NR(II)	NA	-0.485064	0.163287
GQ584_RS21625	rhaS	HTH-type transcriptional activator RhaS	NA	-0.483247	0.397123
GQ584_RS16740	glcB	malate synthase G	NA	-0.483123	0.0604372
GQ584_RS15540	ygeW	knotted carbamoyltransferase YgeW	NA	-0.483097	0.466887
GQ584_RS13415	ptsI	phosphoenolpyruvate-protein phosphotransferase PtsI	NA	-0.481105	0.00205196
GQ584_RS14805	surE	5'/3'-nucleotidase SurE	NA	-0.480349	0.127737
GQ584_RS13920	suhB	inositol-1-monophosphatase	NA	-0.47976	0.0541302
GQ584_RS20225	trmH	tRNA (guanosine(18)-2'-O)-methyltransferase TrmH	NA	-0.478773	0.399312
GQ584_RS13125	yfcZ	YfcZ/YiiS family protein	NA	-0.478697	0.00237215
GQ584_RS14680	hycD	formate hydrogenlyase subunit HycD	NA	-0.478531	0.476072
GQ584_RS01505	yaeR	VOC family protein	NA	-0.478043	0.126821
GQ584_RS20010	lldD	quinone-dependent L-lactate dehydrogenase	NA	-0.477651	0.26793
GQ584_RS12390	NA	autotransporter outer membrane beta-barrel domain-containing protein	NA	-0.477571	0.109482
GQ584_RS04815	gstB	glutathione S-transferase GstB	NA	-0.477158	0.0245537
GQ584_RS00975	murE	UDP-N-acetylmuramoyl-L-alanyl-D-glutamate--2%2C6-diaminopimelate ligase	NA	-0.476861	0.0135236
GQ584_RS17980	elbB	isoprenoid biosynthesis glyoxalase ElbB	NA	-0.476726	0.00537216
GQ584_RS07700	trpE	anthranilate synthase component I	NA	-0.475425	0.363343
GQ584_RS14800	pcm	protein-L-isoaspartate O-methyltransferase	NA	-0.474602	0.0780822
GQ584_RS16135	NA	HlyD family type I secretion periplasmic adaptor subunit	NA	-0.474508	0.0567768
GQ584_RS10650	yecR	YecR-like lipofamily protein	NA	-0.474388	0.155898
GQ584_RS01675	tssM	type VI secretion system membrane subunit TssM	NA	-0.473954	0.303431
GQ584_RS20310	NA	hypothetical protein	NA	-0.473732	0.581688
GQ584_RS14245	tyrA	bifunctional chorismate mutase/prephenate dehydrogenase	NA	-0.47335	0.0878508
GQ584_RS22520	soxR	redox-sensitive transcriptional activator SoxR	NA	-0.472353	0.193957
GQ584_RS18615	chiA	bifunctional chitinase/lysozyme	NA	-0.472099	0.0516031
GQ584_RS19765	yiaF	DUF3053 domain-containing protein	NA	-0.470768	0.00196914
GQ584_RS15260	NA	phosphoglycerate dehydrogenase	NA	-0.470633	0.556634
GQ584_RS04640	ybiI	C4-type zinc finger protein YbiI	NA	-0.469668	0.0228342
GQ584_RS03865	rlmH	23S rRNA (pseudouridine(1915)-N(3))-methyltransferase RlmH	NA	-0.469041	0.351216
GQ584_RS24060	NA	tyrosine-type recombinase/integrase	NA	-0.468956	0.248577
GQ584_RS17645	agaC	PTS galactosamine transporter subunit IIC	NA	-0.467927	0.583698
GQ584_RS04330	cpoB	cell division protein CpoB	NA	-0.466948	0.00682762
GQ584_RS17790	NA	tRNA-Met	NA	-0.466834	0.270147
GQ584_RS05295	csy2	type I-F CRISPR-associated protein Csy2	NA	-0.466153	0.169235
GQ584_RS04855	rcdA	DNA-binding transcriptional regulator RcdA	NA	-0.465279	0.399166
GQ584_RS00940	ilvN	acetolactate synthase small subunit	NA	-0.463543	0.480148
GQ584_RS05215	poxB	ubiquinone-dependent pyruvate dehydrogenase	NA	-0.463049	0.0232365
GQ584_RS09370	ydhL	DUF1289 domain-containing protein	NA	-0.462979	0.140353
GQ584_RS19440	prlC	oligopeptidase A	NA	-0.462474	0.0038002
GQ584_RS03045	hupB	DNA-binding protein HU-beta	NA	-0.461972	0.00725132
GQ584_RS12235	nfo	deoxyribonuclease IV	NA	-0.460335	0.124534
GQ584_RS03335	cnoX	chaperedoxin	NA	-0.460126	0.086858
GQ584_RS12825	nuoH	NADH-quinone oxidoreductase subunit NuoH	NA	-0.459934	0.0429948
GQ584_RS03210	recR	recombination mediator RecR	NA	-0.459782	0.442707
GQ584_RS14045	acpS	holo-ACP synthase	NA	-0.459699	0.0638962
GQ584_RS13655	ypfH	esterase	NA	-0.459003	0.0749381
GQ584_RS24030	NA	HNH endonuclease	NA	-0.45872	0.043551
GQ584_RS22320	yjbH	YjbH domain-containing protein	NA	-0.458635	0.476842
GQ584_RS05615	fabA	bifunctional 3-hydroxydecanoyl-ACP dehydratase/trans-2-decenoyl-ACP isomerase	NA	-0.4585	0.00325693
GQ584_RS08890	yneJ	LysR family transcriptional regulator	NA	-0.457604	0.414753
GQ584_RS22775	yjdN	VOC family metalloprotein YjdN	NA	-0.457528	0.0961442
GQ584_RS12210	yeiG	S-formylglutathione hydrolase	NA	-0.457187	0.0301579
GQ584_RS16865	hybD	HyaD/HybD family hydrogenase maturation endopeptidase	NA	-0.4571	0.0782659
GQ584_RS05660	mgsA	methylglyoxal synthase	NA	-0.457088	0.00235153
GQ584_RS04065	NA	D-threonate 4-phosphate dehydrogenase	NA	-0.456709	0.414753
GQ584_RS04440	modC	molybdenum ABC transporter ATP-binding protein ModC	NA	-0.456511	0.295547
GQ584_RS14220	rluD	23S rRNA pseudouridine(1911/1915/1917) synthase RluD	NA	-0.456492	0.00691279
GQ584_RS02845	phoR	phosphate regulon sensor histidine kinase PhoR	NA	-0.455795	0.098184
GQ584_RS06755	purB	adenylosuccinate lyase	NA	-0.455751	0.108612
GQ584_RS24000	NA	IS110-like element ISEc45 family transposase	NA	-0.454631	0.0984127
GQ584_RS04600	cecR	DNA-binding transcriptional regulator CecR	NA	-0.453428	0.0928082
GQ584_RS09915	ynjC	ABC transporter permease	NA	-0.453085	0.204669
GQ584_RS06115	iroC	salmochelin/enterobactin export ABC transporter IroC	NA	-0.45163	0.143915
GQ584_RS08200	pdxI	pyridoxine 4-dehydrogenase	NA	-0.451028	0.0533799
GQ584_RS20415	yidJ	sulfatase-like hydrolase/transferase	NA	-0.450281	0.421972
GQ584_RS20670	atpC	F0F1 ATP synthase subunit epsilon	NA	-0.45004	0.0487848
GQ584_RS12535	atoC	acetoacetate metabolism transcriptional regulator AtoC	NA	-0.449432	0.135581
GQ584_RS00200	yjiR	PLP-dependent aminotransferase family protein	NA	-0.448376	0.211882
GQ584_RS17390	ygjR	Gfo/Idh/MocA family oxidoreductase	NA	-0.448317	0.0108757
GQ584_RS17410	uxaA	altronate dehydratase	NA	-0.447829	0.0367769
GQ584_RS06675	ycfT	acyltransferase family protein	NA	-0.447818	0.185957
GQ584_RS24300	NA	cag pathogenicity island Cag12 family protein	NA	-0.44774	0.0407797
GQ584_RS08550	maeA	malate dehydrogenase	NA	-0.447271	0.00311816
GQ584_RS14965	ygcG	YgcG family protein	NA	-0.446441	0.323588
GQ584_RS21305	ubiB	ubiquinone biosynthesis regulatory protein kinase UbiB	NA	-0.446174	0.00188864
GQ584_RS04435	modB	molybdate ABC transporter permease subunit	NA	-0.445606	0.418969
GQ584_RS23495	miaA	tRNA (adenosine(37)-N6)-dimethylallyltransferase MiaA	NA	-0.445072	0.00413008
GQ584_RS01050	yacG	DNA gyrase inhibitor YacG	NA	-0.444385	0.277987
GQ584_RS17405	ygjV	YgjV family protein	NA	-0.443351	0.446289
GQ584_RS07850	fabI	enoyl-ACP reductase FabI	NA	-0.441606	0.00172079
GQ584_RS04335	NA	tRNA-Lys	NA	-0.440702	0.022011
GQ584_RS02920	ribE	6%2C7-dimethyl-8-ribityllumazine synthase	NA	-0.4407	0.099264
GQ584_RS23230	NA	tyrosine-type recombinase/integrase	NA	-0.440389	0.029825
GQ584_RS03225	hemH	ferrochelatase	NA	-0.439676	0.0188337
GQ584_RS02340	ecpD	fimbrial adhesin EcpD	NA	-0.43907	0.257639
GQ584_RS12590	ubiG	bifunctional 3-demethylubiquinone 3-O-methyltransferase/2-octaprenyl-6-hydroxy phenol methylase	NA	-0.438523	0.143392
GQ584_RS18190	NA	substrate-binding domain-containing protein	NA	-0.438462	0.187599
GQ584_RS10410	pyk	pyruvate kinase	NA	-0.435882	0.00310332
GQ584_RS16920	exbB	tol-pal system-associated acyl-CoA thioesterase	NA	-0.435852	0.0972276
GQ584_RS12725	arnF	4-amino-4-deoxy-L-arabinose-phosphoundecaprenol flippase subunit ArnF	NA	-0.435341	0.41956
GQ584_RS06600	ycfH	metal-dependent hydrolase	NA	-0.434948	0.00940143
GQ584_RS10760	fliS	flagellar export chaperone FliS	NA	-0.434305	0.175191
GQ584_RS05185	ybjP	lipoprotein	NA	-0.433088	0.0229067
GQ584_RS21200	tkt	transketolase	NA	-0.433053	0.297288
GQ584_RS23790	ppa	inorganic diphosphatase	NA	-0.431958	0.00298896
GQ584_RS01430	frr	ribosome recycling factor	NA	-0.431041	0.00368339
GQ584_RS03725	ahpC	alkyl hydroperoxide reductase subunit C	NA	-0.430852	0.00528872
GQ584_RS13145	NA	tRNA-Arg	NA	-0.429924	0.509181
GQ584_RS21820	NA	bifunctional UDP-sugar hydrolase/5'-nucleotidase	NA	-0.428776	0.238495
GQ584_RS17820	folP	dihydropteroate synthase	NA	-0.428325	0.191365
GQ584_RS04740	ybiW	glycyl radical protein	NA	-0.427932	0.205972
GQ584_RS12105	dld	D-lactate dehydrogenase	NA	-0.427636	0.0171639
GQ584_RS13445	cysW	sulfate/thiosulfate ABC transporter permease CysW	NA	-0.427421	0.430767
GQ584_RS21930	oxyR	DNA-binding transcriptional regulator OxyR	NA	-0.426169	0.061459
GQ584_RS18590	gspL	type II secretion system protein GspL	NA	-0.426145	0.378384
GQ584_RS10950	hchA	protein deglycase HchA	NA	-0.425433	0.0100663
GQ584_RS22845	yjdF	DUF2238 domain-containing protein	NA	-0.425429	0.354718
GQ584_RS17770	rbfA	30S ribosome-binding factor RbfA	NA	-0.425353	0.0800576
GQ584_RS16415	NA	3-ketoacyl-ACP reductase FabG2	NA	-0.42507	0.378384
GQ584_RS17540	tdcR	transcriptional activator TdcR	NA	-0.424402	0.306249
GQ584_RS15340	lgt	prolipoprotein diacylglyceryl transferase	NA	-0.424329	0.0467001
GQ584_RS18435	rpmD	50S ribosomal protein L30	NA	-0.424098	0.333006
GQ584_RS01120	NA	bacteriocin immunity protein	NA	-0.423965	0.19061
GQ584_RS19985	yibL	YibL family ribosome-associated protein	NA	-0.422949	0.00464931
GQ584_RS24280	virB9	P-type conjugative transfer protein VirB9	NA	-0.421873	0.0818601
GQ584_RS16635	neuC	UDP-N-acetylglucosamine 2-epimerase	NA	-0.421771	0.0543971
GQ584_RS20695	atpF	F0F1 ATP synthase subunit B	NA	-0.421077	0.0080251
GQ584_RS09220	hdhA	7-alpha-hydroxysteroid dehydrogenase	NA	-0.420292	0.00669484
GQ584_RS02945	dxs	1-deoxy-D-xylulose-5-phosphate synthase	NA	-0.420176	0.0716207
GQ584_RS12830	nuoG	NADH-quinone oxidoreductase subunit NuoG	NA	-0.419859	0.0422552
GQ584_RS00250	yjiX	YbdD/YjiX family protein	NA	-0.419208	0.433477
GQ584_RS03260	NA	hypothetical protein	NA	-0.418766	0.449172
GQ584_RS10000	ydjI	ketose-bisphosphate aldolase	NA	-0.417125	0.624609
GQ584_RS12335	yejE	ABC transporter permease	NA	-0.416862	0.190192
GQ584_RS09535	sufE	cysteine desulfuration protein SufE	NA	-0.416811	0.201862
GQ584_RS03875	cobC	adenosylcobalamin/alpha-ribazole phosphatase	NA	-0.416304	0.261812
GQ584_RS06035	NA	hypothetical protein	NA	-0.415028	0.624692
GQ584_RS05045	NA	phage tail protein	NA	-0.414453	0.430767
GQ584_RS13595	maeB	NADP-dependent oxaloacetate-decarboxylating malate dehydrogenase	NA	-0.414337	0.0188824
GQ584_RS00795	rsmA	16S rRNA (adenine(1518)-N(6)/adenine(1519)-N(6))-dimethyltransferase RsmA	NA	-0.411918	0.0503247
GQ584_RS08865	uxaB	tagaturonate reductase	NA	-0.411714	0.0451814
GQ584_RS18725	argD	bifunctional acetylornithine/succinyldiaminopimelate transaminase	NA	-0.411663	0.382297
GQ584_RS01610	dkgB	2%2C5-didehydrogluconate reductase DkgB	NA	-0.411286	0.300317
GQ584_RS17020	ygiV	GyrI-like domain-containing protein	NA	-0.410472	0.0971048
GQ584_RS21530	yihY	virulence factor BrkB family protein	NA	-0.410137	0.0976344
GQ584_RS01575	gmhB	D-glycero-beta-D-manno-heptose 1%2C7-bisphosphate 7-phosphatase	NA	-0.409443	0.0173445
GQ584_RS02620	lacA	galactoside O-acetyltransferase	NA	-0.409383	0.00777905
GQ584_RS18440	rpsE	30S ribosomal protein S5	NA	-0.408622	0.0157754
GQ584_RS02470	hyxB	outer membrane autotransporter HyxB	NA	-0.408518	0.00553357
GQ584_RS10770	amyA	alpha-amylase	NA	-0.408398	0.00659232
GQ584_RS00230	NA	restriction endonuclease	NA	-0.408222	0.138842
GQ584_RS20475	dgoK	2-dehydro-3-deoxygalactonokinase	NA	-0.407865	0.327104
GQ584_RS02660	frmR	formaldehyde-responsive transcriptional repressor FrmR	NA	-0.407844	0.25465
GQ584_RS11945	yegW	GntR family transcriptional regulator	NA	-0.40771	0.325671
GQ584_RS01305	thpR	RNA 2'%2C3'-cyclic phosphodiesterase	NA	-0.407566	0.284707
GQ584_RS03040	lon	endopeptidase La	NA	-0.406856	0.00859631
GQ584_RS12440	napC	cytochrome c-type protein NapC	NA	-0.406442	0.173885
GQ584_RS19095	glgX	glycogen debranching protein GlgX	NA	-0.406282	0.00716946
GQ584_RS11685	wcaK	colanic acid biosynthesis pyruvyl transferase WcaK	NA	-0.405891	0.632977
GQ584_RS18030	nanR	transcriptional regulator NanR	NA	-0.405295	0.0421196
GQ584_RS19630	hmsP	biofilm formation regulator HmsP	NA	-0.404972	0.0153233
GQ584_RS22415	qorA	quinone oxidoreductase	NA	-0.404833	0.012168
GQ584_RS06635	nagZ	beta-N-acetylhexosaminidase	NA	-0.404417	0.0830514
GQ584_RS14985	mazF	endoribonuclease MazF	NA	-0.404349	0.103521
GQ584_RS13815	yfgM	ancillary SecYEG translocon subunit YfgM	NA	-0.404213	0.0445201
GQ584_RS23675	NA	FAD-binding protein	NA	-0.403933	0.623951
GQ584_RS13045	epmC	elongation factor P hydroxylase	NA	-0.403313	0.280489
GQ584_RS01920	NA	hypothetical protein	NA	-0.40302	0.255455
GQ584_RS03110	ybaY	YbaY family lipoprotein	NA	-0.402651	0.0221396
GQ584_RS14715	hypD	hydrogenase formation protein HypD	NA	-0.402414	0.0907297
GQ584_RS19685	yhjV	aromatic amino acid transport family protein	NA	-0.400845	0.199814
GQ584_RS02825	araJ	MFS transporter AraJ	NA	-0.400381	0.167352
GQ584_RS01525	yaeQ	YaeQ family protein	NA	-0.400368	0.0919619
GQ584_RS20370	NA	hypothetical protein	NA	-0.400358	0.275767
GQ584_RS16325	cdiA	contact-dependent inhibition effector tRNA nuclease	NA	-0.398756	0.0121065
GQ584_RS14935	NA	carbohydrate porin	NA	-0.398681	0.111618
GQ584_RS17555	rnpB	RNase P RNA component class A	NA	-0.396788	0.0210444
GQ584_RS22685	alsB	D-allose transporter substrate-binding protein	NA	-0.396746	0.275074
GQ584_RS15650	prfB	peptide chain release factor 2	NA	-0.396406	0.129499
GQ584_RS01555	rcsF	Rcs stress response system protein RcsF	NA	-0.396165	0.0570654
GQ584_RS01635	gloB	hydroxyacylglutathione hydrolase	NA	-0.39588	0.015234
GQ584_RS20200	yicG	trimeric intracellular cation channel family protein	NA	-0.395139	0.0946213
GQ584_RS18050	rplM	50S ribosomal protein L13	NA	-0.395072	0.0119525
GQ584_RS20080	rfaF	ADP-heptose--LPS heptosyltransferase RfaF	NA	-0.394601	0.0671333
GQ584_RS17550	NA	hypothetical protein	NA	-0.393823	0.459685
GQ584_RS08160	nifJ	pyruvate:ferredoxin (flavodoxin) oxidoreductase	NA	-0.393504	0.0197505
GQ584_RS20295	yicJ	glycoside-pentoside-hexuronide family transporter	NA	-0.392754	0.206956
GQ584_RS15265	NA	SIS domain-containing protein	NA	-0.392373	0.354852
GQ584_RS13375	yfeR	LysR family transcriptional regulator	NA	-0.391161	0.368914
GQ584_RS12410	ccmF	cytochrome c-type biogenesis heme lyase CcmF	NA	-0.391061	0.432243
GQ584_RS04175	ybgA	YbgA family protein	NA	-0.390832	0.0796083
GQ584_RS09075	dmsD	Tat proofreading chaperone DmsD	NA	-0.390303	0.0723379
GQ584_RS09175	tus	DNA replication terminus site-binding protein	NA	-0.389809	0.216845
GQ584_RS05840	wrbA	NAD(P)H:quinone oxidoreductase	NA	-0.388893	0.00738149
GQ584_RS02310	NA	integrase	NA	-0.387762	0.477494
GQ584_RS12230	yeiH	YeiH family protein	NA	-0.387307	0.263406
GQ584_RS05335	trxB	thioredoxin-disulfide reductase	NA	-0.386666	0.0102168
GQ584_RS04400	galK	galactokinase	NA	-0.385121	0.0173093
GQ584_RS18430	rplO	50S ribosomal protein L15	NA	-0.384753	0.0370695
GQ584_RS12760	menF	isochorismate synthase MenF	NA	-0.384539	0.0909893
GQ584_RS11985	yehB	fimbrial biogenesis outer membrane usher protein	NA	-0.38352	0.490161
GQ584_RS06550	plsX	phosphate acyltransferase PlsX	NA	-0.383463	0.0268176
GQ584_RS22050	rplA	50S ribosomal protein L1	NA	-0.383239	0.0199787
GQ584_RS12435	ccmA	cytochrome c biogenesis heme-transporting ATPase CcmA	NA	-0.382715	0.195118
GQ584_RS14370	gabP	GABA permease	NA	-0.382239	0.252048
GQ584_RS23330	aspA	aspartate ammonia-lyase	NA	-0.382218	0.0492656
GQ584_RS24285	virB10	VirB10/TraB/TrbI family type IV secretion system protein	NA	-0.380358	0.034713
GQ584_RS14650	ascB	6-phospho-beta-glucosidase AscB	NA	-0.380183	0.208192
GQ584_RS20965	rffT	TDP-N-acetylfucosamine:lipid II N-acetylfucosaminyltransferase	NA	-0.380028	0.208302
GQ584_RS16150	NA	PapB/FocB family fimbrial expression transcriptional regulator	NA	-0.379513	0.0809621
GQ584_RS19450	gorA	glutathione-disulfide reductase	NA	-0.379437	0.0843447
GQ584_RS19830	xylF	D-xylose ABC transporter substrate-binding protein	NA	-0.379429	0.33842
GQ584_RS13495	ypeA	GNAT family acetyltransferase	NA	-0.378118	0.0747589
GQ584_RS20125	waaG	glycosyltransferase family 4 protein	NA	-0.377804	0.0584086
GQ584_RS02665	yaiO	YaiO family outer membrane beta-barrel protein	NA	-0.376247	0.388679
GQ584_RS23870	mgtA	magnesium-translocating P-type ATPase	NA	-0.376028	0.250263
GQ584_RS14525	NA	tRNA-Arg	NA	-0.375539	0.249146
GQ584_RS24010	NA	type I restriction-modification system subunit M	NA	-0.375483	0.0172608
GQ584_RS18510	rplB	50S ribosomal protein L2	NA	-0.374121	0.0764548
GQ584_RS03740	rnk	nucleoside diphosphate kinase regulator	NA	-0.37407	0.0298976
GQ584_RS22230	NA	hypothetical protein	NA	-0.374051	0.330999
GQ584_RS09690	btuD	vitamin B12 ABC transporter ATP-binding protein BtuD	NA	-0.373993	0.363754
GQ584_RS05285	cas3f	type I-F CRISPR-associated helicase Cas3f	NA	-0.37396	0.067641
GQ584_RS09065	dmsB	dimethylsulfoxide reductase subunit B	NA	-0.372899	0.338607
GQ584_RS18405	rpsD	30S ribosomal protein S4	NA	-0.372184	0.00854827
GQ584_RS09010	ydfI	mannitol dehydrogenase family protein	NA	-0.371152	0.144035
GQ584_RS09165	rstA	two-component system response regulator RstA	NA	-0.370804	0.226349
GQ584_RS03890	lptE	LPS assembly lipoprotein LptE	NA	-0.369992	0.0430404
GQ584_RS22890	lysS	lysine--tRNA ligase	NA	-0.36902	0.00514649
GQ584_RS17965	npr	PTS phosphocarrier protein NPr	NA	-0.367755	0.294788
GQ584_RS19705	dppB	dipeptide ABC transporter permease DppB	NA	-0.367677	0.288585
GQ584_RS02745	ddlA	D-alanine--D-alanine ligase	NA	-0.367429	0.0355557
GQ584_RS14580	srlA	PTS glucitol/sorbitol transporter subunit IIC	NA	-0.367086	0.46488
GQ584_RS05175	artJ	arginine ABC transporter substrate-binding protein	NA	-0.367007	0.0259906
GQ584_RS08940	NA	PTS sugar transporter subunit IIC	NA	-0.366103	0.646269
GQ584_RS05935	pgaB	poly-beta-1%2C6-N-acetyl-D-glucosamine N-deacetylase PgaB	NA	-0.365704	0.412812
GQ584_RS05195	amiD	N-acetylmuramoyl-L-alanine amidase AmiD	NA	-0.365095	0.0701569
GQ584_RS06585	yceG	cell division protein YceG	NA	-0.364892	0.338607
GQ584_RS21630	rhaR	HTH-type transcriptional activator RhaR	NA	-0.364495	0.211493
GQ584_RS15510	NA	tRNA-Gly	NA	-0.363654	0.127869
GQ584_RS09195	ydgA	YdgA family protein	NA	-0.363346	0.0223353
GQ584_RS05290	csy1	type I-F CRISPR-associated protein Csy1	NA	-0.363238	0.0675338
GQ584_RS13615	nudK	GDP-mannose pyrophosphatase NudK	NA	-0.362858	0.120173
GQ584_RS23315	dsbD	protein-disulfide reductase DsbD	NA	-0.362723	0.122617
GQ584_RS19130	gntR	gluconate operon transcriptional repressor GntR	NA	-0.362624	0.0412736
GQ584_RS09060	ynfF	DmsA/YnfE/YnfF family dimethyl sulfoxide reductase	NA	-0.362374	0.040857
GQ584_RS19110	asd	aspartate-semialdehyde dehydrogenase	NA	-0.362193	0.016914
GQ584_RS17120	tolC	outer membrane channel protein TolC	NA	-0.361899	0.0129698
GQ584_RS20040	yibN	rhodanese-like domain-containing protein	NA	-0.361064	0.0270192
GQ584_RS19930	NA	Fic family protein	NA	-0.360527	0.146797
GQ584_RS14070	lepB	signal peptidase I	NA	-0.360415	0.0617676
GQ584_RS10855	fliM	flagellar motor switch protein FliM	NA	-0.360142	0.618948
GQ584_RS19340	nikR	nickel-responsive transcriptional regulator NikR	NA	-0.358947	0.287427
GQ584_RS20690	atpH	F0F1 ATP synthase subunit delta	NA	-0.358229	0.0953409
GQ584_RS13480	yfeX	porphyrinogen peroxidase	NA	-0.358159	0.0668243
GQ584_RS05645	yccS	YccS family putative transporter	NA	-0.358013	0.19948
GQ584_RS01550	tsaA	tRNA (N6-threonylcarbamoyladenosine(37)-N6)-methyltransferase TrmO	NA	-0.357895	0.329231
GQ584_RS13470	murP	PTS N-acetylmuramic acid transporter subunit IIBC	NA	-0.356817	0.373177
GQ584_RS24350	NA	type IA DNA topoisomerase	NA	-0.356804	0.0449322
GQ584_RS18100	aaeA	p-hydroxybenzoic acid efflux pump subunit AaeA	NA	-0.356145	0.472367
GQ584_RS16225	pgtB	two-component system sensor histidine kinase PgtB	NA	-0.355995	0.0805888
GQ584_RS21195	ptsG	glucose-specific PTS transporter subunit IIBC	NA	-0.355935	0.345925
GQ584_RS09725	rplT	50S ribosomal protein L20	NA	-0.355497	0.0147979
GQ584_RS20445	yidQ	YceK/YidQ family lipoprotein	NA	-0.355353	0.172215
GQ584_RS20700	atpE	F0F1 ATP synthase subunit C	NA	-0.354789	0.0418203
GQ584_RS12915	yfcE	phosphodiesterase	NA	-0.354159	0.0672027
GQ584_RS05685	yccX	acylphosphatase	NA	-0.353524	0.0816808
GQ584_RS15335	thyA	thymidylate synthase	NA	-0.353484	0.0687163
GQ584_RS09120	mdtI	multidrug/spermidine efflux SMR transporter subunit MdtI	NA	-0.353289	0.289565
GQ584_RS22030	tuf	elongation factor Tu	NA	-0.35309	0.0173381
GQ584_RS08785	NA	hypothetical protein	NA	-0.352864	0.275908
GQ584_RS13620	aegA	formate-dependent uric acid utilization protein AegA	NA	-0.352499	0.0904074
GQ584_RS18095	aaeB	p-hydroxybenzoic acid efflux pump subunit AaeB	NA	-0.351619	0.381694
GQ584_RS20675	atpD	F0F1 ATP synthase subunit beta	NA	-0.351378	0.0720674
GQ584_RS00995	ftsW	cell division protein FtsW	NA	-0.351303	0.0237992
GQ584_RS12430	ccmB	heme exporter protein CcmB	NA	-0.351294	0.528887
GQ584_RS19345	NA	UTRA domain-containing protein	NA	-0.351164	0.118045
GQ584_RS00660	lspA	signal peptidase II	NA	-0.350835	0.346622
GQ584_RS00360	rsmC	16S rRNA (guanine(1207)-N(2))-methyltransferase RsmC	NA	-0.350776	0.283694
GQ584_RS01495	accA	acetyl-CoA carboxylase carboxyl transferase subunit alpha	NA	-0.35062	0.0396402
GQ584_RS21740	rraA	ribonuclease E activity regulator RraA	NA	-0.350207	0.0189383
GQ584_RS02380	NA	hypothetical protein	NA	-0.347925	0.153496
GQ584_RS14305	yfjD	HlyC/CorC family transporter	NA	-0.347628	0.0718453
GQ584_RS08455	NA	peptidase M35	NA	-0.346831	0.414881
GQ584_RS21250	ysgA	dienelactone hydrolase family protein	NA	-0.346422	0.103336
GQ584_RS13220	lpxP	kdo(2)-lipid IV(A) palmitoleoyltransferase	NA	-0.346194	0.0801158
GQ584_RS15780	argP	DNA-binding transcriptional regulator ArgP	NA	-0.346101	0.0728535
GQ584_RS03080	decR	DNA-binding transcriptional regulator DecR	NA	-0.345487	0.297565
GQ584_RS24275	NA	type IV secretion system protein	NA	-0.345309	0.116487
GQ584_RS19010	NA	DeoR/GlpR family transcriptional regulator	NA	-0.344351	0.342609
GQ584_RS14050	pdxJ	pyridoxine 5'-phosphate synthase	NA	-0.343793	0.0644044
GQ584_RS14475	ygaH	L-valine transporter subunit YgaH	NA	-0.343755	0.405717
GQ584_RS11380	pocR	regulatory protein PocR	NA	-0.342961	0.119987
GQ584_RS11485	tmaR	DUF496 family protein	NA	-0.342861	0.0206869
GQ584_RS23585	bsmA	biofilm peroxide resistance protein BsmA	NA	-0.34216	0.0876132
GQ584_RS09730	rpmI	50S ribosomal protein L35	NA	-0.342145	0.0247556
GQ584_RS23130	NA	conjugal transfer protein TraG N-terminal domain-containing protein	NA	-0.342039	0.101922
GQ584_RS23405	frdC	fumarate reductase subunit FrdC	NA	-0.341879	0.0655336
GQ584_RS13485	yfeY	RpoE-regulated lipoprotein	NA	-0.341494	0.215227
GQ584_RS15655	recJ	single-stranded-DNA-specific exonuclease RecJ	NA	-0.340242	0.231556
GQ584_RS04845	ybjI	5-amino-6-(5-phospho-D-ribitylamino)uracil phosphatase	NA	-0.338596	0.43579
GQ584_RS14520	yqaB	fructose-1-phosphate/6-phosphogluconate phosphatase	NA	-0.338594	0.0763202
GQ584_RS20290	yicI	alpha-xylosidase	NA	-0.337864	0.314546
GQ584_RS00035	fimG	type 1 fimbria minor subunit FimG	NA	-0.337539	0.310296
GQ584_RS07350	treA	alpha%2Calpha-trehalase	NA	-0.337506	0.103023
GQ584_RS00610	mokC	type I toxin-antitoxin system toxin MokC	NA	-0.337282	0.0557543
GQ584_RS13325	gltX	glutamate--tRNA ligase	NA	-0.337247	0.0328812
GQ584_RS14880	ygcN	FAD-dependent oxidoreductase	NA	-0.337192	0.223931
GQ584_RS06615	hinT	purine nucleoside phosphoramidase	NA	-0.336246	0.0606437
GQ584_RS07830	pdeR	cyclic di-GMP phosphodiesterase	NA	-0.335998	0.0346049
GQ584_RS04075	glnS	glutamine--tRNA ligase	NA	-0.335531	0.095716
GQ584_RS21655	cpxA	envelope stress sensor histidine kinase CpxA	NA	-0.334879	0.0719779
GQ584_RS10750	NA	FliC/FljB family flagellin	NA	-0.334647	0.0279224
GQ584_RS20640	pstB	phosphate ABC transporter ATP-binding protein PstB	NA	-0.334376	0.354959
GQ584_RS04810	yliI	aldose sugar dehydrogenase YliI	NA	-0.334245	0.244275
GQ584_RS00065	iraD	anti-adapter protein IraD	NA	-0.334065	0.229947
GQ584_RS00385	osmY	molecular chaperone OsmY	NA	-0.333159	0.077664
GQ584_RS12110	pbpG	D-alanyl-D-alanine endopeptidase	NA	-0.332154	0.149039
GQ584_RS06665	ldtC	L%2CD-transpeptidase LdtC	NA	-0.331577	0.399685
GQ584_RS21885	yijO	AraC family transcriptional regulator	NA	-0.33136	0.483489
GQ584_RS21020	hemY	protoheme IX biogenesis protein HemY	NA	-0.331356	0.106866
GQ584_RS13035	mnmC	bifunctional tRNA (5-methylaminomethyl-2-thiouridine)(34)-methyltransferase MnmD/FAD-dependent 5-carboxymethylaminomethyl-2-thiouridine(34) oxidoreductase MnmC	NA	-0.331248	0.112487
GQ584_RS14990	mazE	type II toxin-antitoxin system antitoxin MazE	NA	-0.33119	0.13852
GQ584_RS20635	phoU	phosphate signaling complex protein PhoU	NA	-0.330243	0.316035
GQ584_RS21510	NA	MFS transporter	NA	-0.329269	0.54314
GQ584_RS24005	NA	restriction endonuclease subunit S	NA	-0.328924	0.0803438
GQ584_RS21370	hemG	menaquinone-dependent protoporphyrinogen IX dehydrogenase	NA	-0.328908	0.075773
GQ584_RS20935	wecC	UDP-N-acetyl-D-mannosamine dehydrogenase	NA	-0.328395	0.320109
GQ584_RS21665	cpxP	cell-envelope stress modulator CpxP	NA	-0.328378	0.0334301
GQ584_RS08290	tehB	tellurite resistance methyltransferase TehB	NA	-0.328342	0.0612003
GQ584_RS14490	emrB	multidrug efflux MFS transporter permease subunit EmrB	NA	-0.328089	0.449982
GQ584_RS06555	fabH	beta-ketoacyl-ACP synthase III	NA	-0.327445	0.0388229
GQ584_RS03585	ybdF	MmcQ/YjbR family DNA-binding protein	NA	-0.327101	0.178669
GQ584_RS15045	queF	NADPH-dependent 7-cyano-7-deazaguanine reductase QueF	NA	-0.326888	0.0614467
GQ584_RS22620	NA	ABC transporter permease	NA	-0.326856	0.594286
GQ584_RS06245	NA	type IV toxin-antitoxin system YeeU family antitoxin	NA	-0.326175	0.686153
GQ584_RS18500	rplV	50S ribosomal protein L22	NA	-0.325398	0.128977
GQ584_RS14700	hypA	hydrogenase maturation nickel metallochaperone HypA	NA	-0.325346	0.44144
GQ584_RS02345	ecpC	fimbrial usher EcpC	NA	-0.325	0.44144
GQ584_RS21270	NA	tripartite tricarboxylate transporter substrate binding protein	NA	-0.324871	0.389821
GQ584_RS19385	rbbA	ribosome-associated ATPase/putative transporter RbbA	NA	-0.32476	0.0961349
GQ584_RS00275	NA	C4-dicarboxylate TRAP transporter substrate-binding protein	NA	-0.324687	0.248544
GQ584_RS19715	dppA	dipeptide ABC transporter substrate-binding protein DppA	NA	-0.324675	0.138691
GQ584_RS18045	rpsI	30S ribosomal protein S9	NA	-0.324441	0.0446131
GQ584_RS15575	mocA	molybdenum cofactor cytidylyltransferase	NA	-0.32428	0.109072
GQ584_RS15890	tkt	transketolase	NA	-0.323836	0.0636394
GQ584_RS02980	yajR	MFS transporter	NA	-0.323703	0.164803
GQ584_RS01125	NA	hypothetical protein	NA	-0.323362	0.229425
GQ584_RS20775	rbsK	ribokinase	NA	-0.322176	0.129791
GQ584_RS18820	trpS	tryptophan--tRNA ligase	NA	-0.321849	0.0309201
GQ584_RS02835	sbcD	exonuclease subunit SbcD	NA	-0.32121	0.296311
GQ584_RS14155	pat	protein lysine acetyltransferase	NA	-0.321112	0.0407763
GQ584_RS06365	msyB	MysB family protein	NA	-0.320878	0.0818281
GQ584_RS13285	ypeC	DUF2502 domain-containing protein YpeC	NA	-0.320249	0.280875
GQ584_RS00980	murF	UDP-N-acetylmuramoyl-tripeptide--D-alanyl-D-alanine ligase	NA	-0.318846	0.0820106
GQ584_RS16070	NA	IS1 family transposase	NA	-0.318146	0.110708
GQ584_RS14495	NA	RNA ligase family protein	NA	-0.317862	0.742092
GQ584_RS17185	ribB	3%2C4-dihydroxy-2-butanone-4-phosphate synthase	NA	-0.317724	0.090384
GQ584_RS15350	rppH	RNA pyrophosphohydrolase	NA	-0.317604	0.0288124
GQ584_RS10080	yeaL	DUF441 domain-containing protein	NA	-0.31759	0.690403
GQ584_RS23445	orn	oligoribonuclease	NA	-0.31745	0.113649
GQ584_RS01725	tssE	type VI secretion system baseplate subunit TssE	NA	-0.317437	0.668082
GQ584_RS13880	fdx	ISC system 2Fe-2S type ferredoxin	NA	-0.316324	0.416964
GQ584_RS00890	sgrR	DNA-binding transcriptional regulator SgrR	NA	-0.316135	0.40783
GQ584_RS04260	odhB	2-oxoglutarate dehydrogenase complex dihydrolipoyllysine-residue succinyltransferase	NA	-0.314912	0.16589
GQ584_RS10100	yoaF	DUF333 domain-containing lipoprotein YoaF	NA	-0.314135	0.306558
GQ584_RS01290	gluQRS	tRNA glutamyl-Q(34) synthetase GluQRS	NA	-0.313581	0.344666
GQ584_RS24205	NA	hypothetical protein	NA	-0.312817	0.0280016
GQ584_RS24345	NA	hypothetical protein	NA	-0.311963	0.260396
GQ584_RS21765	cytR	DNA-binding transcriptional regulator CytR	NA	-0.31168	0.140302
GQ584_RS14010	purL	phosphoribosylformylglycinamidine synthase	NA	-0.31145	0.405013
GQ584_RS01105	aroP	aromatic amino acid transporter AroP	NA	-0.310978	0.246163
GQ584_RS01160	acnB	bifunctional aconitate hydratase 2/2-methylisocitrate dehydratase	NA	-0.310841	0.0621172
GQ584_RS12135	yohP	small membrane protein YohP	NA	-0.309881	0.0869919
GQ584_RS04755	moeB	molybdopterin-synthase adenylyltransferase MoeB	NA	-0.309641	0.458337
GQ584_RS13825	ispG	flavodoxin-dependent (E)-4-hydroxy-3-methylbut-2-enyl-diphosphate synthase	NA	-0.307735	0.0451016
GQ584_RS22625	NA	ABC transporter permease subunit	NA	-0.307586	0.621636
GQ584_RS00805	surA	peptidylprolyl isomerase SurA	NA	-0.307508	0.0375733
GQ584_RS06610	fhuE	ferric-rhodotorulic acid/ferric-coprogen receptor FhuE	NA	-0.307162	0.406866
GQ584_RS02145	proA	glutamate-5-semialdehyde dehydrogenase	NA	-0.306994	0.229158
GQ584_RS03025	tig	trigger factor	NA	-0.305953	0.0228101
GQ584_RS14415	ygaM	DUF883 domain-containing protein	NA	-0.30419	0.0426717
GQ584_RS01965	flgE	flagellar hook protein FlgE	NA	-0.303455	0.655366
GQ584_RS02785	aroL	shikimate kinase AroL	NA	-0.3032	0.19866
GQ584_RS13025	yfcJ	MFS transporter	NA	-0.303043	0.586635
GQ584_RS20160	radC	DNA repair protein RadC	NA	-0.302675	0.0352347
GQ584_RS01035	secM	secA translation cis-regulator SecM	NA	-0.302499	0.0545846
GQ584_RS22480	aphA	acid phosphatase AphA	NA	-0.302203	0.114435
GQ584_RS10525	argS	arginine--tRNA ligase	NA	-0.302146	0.0563264
GQ584_RS14820	ispD	2-C-methyl-D-erythritol 4-phosphate cytidylyltransferase	NA	-0.302075	0.503076
GQ584_RS09905	ynjA	carboxymuconolactone decarboxylase family protein	NA	-0.301882	0.575926
GQ584_RS08605	yddA	ABC transporter ATP-binding protein/permease	NA	-0.301777	0.635843
GQ584_RS02705	hemB	porphobilinogen synthase	NA	-0.301487	0.133825
GQ584_RS21440	yihA	ribosome biogenesis GTP-binding protein YihA/YsxC	NA	-0.298901	0.127384
GQ584_RS24080	NA	DUF2726 domain-containing protein	NA	-0.298215	0.286189
GQ584_RS00510	creB	two-component system response regulator CreB	NA	-0.298041	0.332864
GQ584_RS07855	NA	TetR/AcrR family transcriptional regulator	NA	-0.297973	0.352389
GQ584_RS23600	ulaG	L-ascorbate 6-phosphate lactonase	NA	-0.297822	0.323142
GQ584_RS07425	prmC	peptide chain release factor N(5)-glutamine methyltransferase	NA	-0.297696	0.497082
GQ584_RS14040	shoB	type I toxin-antitoxin system toxin ShoB	NA	-0.297241	0.201659
GQ584_RS04860	NA	tyrosine-type recombinase/integrase	NA	-0.296086	0.330936
GQ584_RS24340	NA	hypothetical protein	NA	-0.295252	0.588412
GQ584_RS04005	nagD	ribonucleotide monophosphatase NagD	NA	-0.295145	0.192349
GQ584_RS15080	fucP	L-fucose:H+ symporter permease	NA	-0.293388	0.375355
GQ584_RS23355	yjeI	DUF4156 domain-containing protein	NA	-0.293332	0.0999652
GQ584_RS13970	yphG	DUF5107 domain-containing protein	NA	-0.292824	0.567644
GQ584_RS17765	truB	tRNA pseudouridine(55) synthase TruB	NA	-0.292689	0.163126
GQ584_RS11595	gndA	NADP-dependent phosphogluconate dehydrogenase	NA	-0.291967	0.0640192
GQ584_RS05435	rpsA	30S ribosomal protein S1	NA	-0.291595	0.0355933
GQ584_RS05570	pyrD	quinone-dependent dihydroorotate dehydrogenase	NA	-0.291437	0.201027
GQ584_RS23470	queG	tRNA epoxyqueuosine(34) reductase QueG	NA	-0.291293	0.130661
GQ584_RS03465	lpxH	UDP-2%2C3-diacylglucosamine diphosphatase	NA	-0.290839	0.358751
GQ584_RS04520	yvcK	uridine diphosphate-N-acetylglucosamine-binding protein YvcK	NA	-0.290249	0.24468
GQ584_RS18450	rplF	50S ribosomal protein L6	NA	-0.288884	0.0934961
GQ584_RS17680	dolP	division/outer membrane stress-associated lipid-binding lipoprotein	NA	-0.288561	0.154628
GQ584_RS05375	dmsC	dimethyl sulfoxide reductase anchor subunit DmsC	NA	-0.288089	0.141174
GQ584_RS19660	bcsR	cellulose biosynthesis protein BcsR	NA	-0.287123	0.197194
GQ584_RS07545	rssB	two-component system response regulator RssB	NA	-0.287028	0.0557365
GQ584_RS20970	wzyE	ECA oligosaccharide polymerase	NA	-0.286344	0.448837
GQ584_RS19305	yhhT	AI-2E family transporter	NA	-0.286087	0.279829
GQ584_RS20190	yicC	YicC/YloC family endoribonuclease	NA	-0.285952	0.0931327
GQ584_RS20075	rfaD	ADP-glyceromanno-heptose 6-epimerase	NA	-0.285625	0.0352994
GQ584_RS13845	pbpC	peptidoglycan glycosyltransferase PbpC	NA	-0.285482	0.274299
GQ584_RS19665	bcsE	cellulose biosynthesis c-di-GMP-binding protein BcsE	NA	-0.28517	0.042855
GQ584_RS11900	NA	PTS galactitol transporter subunit IIC	NA	-0.285094	0.6808
GQ584_RS00255	btsT	pyruvate/proton symporter BtsT	NA	-0.284998	0.50543
GQ584_RS19295	dcrB	phage sensitivity protein DcrB	NA	-0.284894	0.0390627
GQ584_RS13865	sseB	enhanced serine sensitivity protein SseB	NA	-0.284781	0.235049
GQ584_RS09070	ynfH	dimethyl sulfoxide reductase anchor subunit family protein	NA	-0.284168	0.23202
GQ584_RS09000	rspR	DNA-binding transcriptional regulator rspR	NA	-0.283566	0.0632355
GQ584_RS20070	kbl	glycine C-acetyltransferase	NA	-0.283357	0.0623448
GQ584_RS18445	rplR	50S ribosomal protein L18	NA	-0.283026	0.117004
GQ584_RS13195	oxc	oxalyl-CoA decarboxylase	NA	-0.282249	0.61813
GQ584_RS03695	hcxA	hydroxycarboxylate dehydrogenase HcxA	NA	-0.281935	0.361285
GQ584_RS09150	ydgI	amino acid permease	NA	-0.281635	0.503132
GQ584_RS04265	sucC	ADP-forming succinate--CoA ligase subunit beta	NA	-0.281425	0.279148
GQ584_RS14940	NA	sucrose-specific PTS transporter subunit IIBC	NA	-0.281145	0.277831
GQ584_RS15310	recC	exodeoxyribonuclease V subunit gamma	NA	-0.280385	0.176472
GQ584_RS01770	NA	DUF2235 domain-containing protein	NA	-0.28031	0.341972
GQ584_RS17170	NA	fimbria/pilus outer membrane usher protein	NA	-0.280114	0.348984
GQ584_RS09565	ydiH	YdiH family protein	NA	-0.280103	0.22979
GQ584_RS16425	NA	hypothetical protein	NA	-0.279708	0.434836
GQ584_RS14830	ygbE	DUF3561 family protein	NA	-0.279605	0.314028
GQ584_RS11800	dgcE	diguanylate cyclase	NA	-0.279525	0.0605791
GQ584_RS21150	pldB	lysophospholipase L2	NA	-0.279433	0.188765
GQ584_RS17060	ygiN	putative quinol monooxygenase	NA	-0.278798	0.0401326
GQ584_RS21835	yijE	cystine transporter YijE	NA	-0.278765	0.360774
GQ584_RS05190	ybjQ	heavy metal-binding domain-containing protein	NA	-0.278477	0.112212
GQ584_RS08305	sutR	DNA-binding transcriptional regulator SutR	NA	-0.278179	0.459663
GQ584_RS00505	creA	protein CreA	NA	-0.277577	0.115702
GQ584_RS05155	rlmC	23S rRNA (uracil(747)-C(5))-methyltransferase RlmC	NA	-0.27753	0.578208
GQ584_RS04025	nagE	PTS N-acetyl glucosamine transporter subunit IIABC	NA	-0.276103	0.0732412
GQ584_RS03035	clpX	ATP-dependent protease ATP-binding subunit ClpX	NA	-0.275993	0.0468193
GQ584_RS22800	pmrR	LpxT activity modulator PmrR	NA	-0.275846	0.649903
GQ584_RS00580	mog	molybdopterin adenylyltransferase	NA	-0.275631	0.124148
GQ584_RS13855	sseA	3-mercaptopyruvate sulfurtransferase	NA	-0.275121	0.104631
GQ584_RS16640	NA	GDSL-type esterase/lipase family protein	NA	-0.275119	0.149369
GQ584_RS03305	cueR	Cu(I)-responsive transcriptional regulator	NA	-0.274543	0.303836
GQ584_RS20885	ppiC	peptidylprolyl isomerase PpiC	NA	-0.274485	0.325052
GQ584_RS23385	sugE	quaternary ammonium compound efflux SMR transporter SugE	NA	-0.274176	0.274732
GQ584_RS12780	yfbK	VWA domain-containing protein	NA	-0.273868	0.375549
GQ584_RS04015	nagA	N-acetylglucosamine-6-phosphate deacetylase	NA	-0.273755	0.107515
GQ584_RS05160	artJ	ABC transporter substrate-binding protein ArtJ	NA	-0.273341	0.128211
GQ584_RS10045	mipA	scaffolding protein MipA	NA	-0.273051	0.0979362
GQ584_RS15955	gshB	glutathione synthase	NA	-0.272961	0.0803661
GQ584_RS03155	acrB	efflux RND transporter permease AcrB	NA	-0.272857	0.100941
GQ584_RS19145	yhhY	N-acetyltransferase	NA	-0.272857	0.431766
GQ584_RS22165	purH	bifunctional phosphoribosylaminoimidazolecarboxamide formyltransferase/IMP cyclohydrolase	NA	-0.272068	0.584094
GQ584_RS00985	mraY	phospho-N-acetylmuramoyl-pentapeptide-transferase	NA	-0.271456	0.178599
GQ584_RS04610	NA	NADAR domain-containing protein	NA	-0.269691	0.649903
GQ584_RS24270	NA	type IV secretion system protein	NA	-0.269525	0.0914765
GQ584_RS04925	NA	replication endonuclease	NA	-0.269498	0.649903
GQ584_RS11520	yeeY	LysR substrate-binding domain-containing protein	NA	-0.269137	0.313776
GQ584_RS01620	yafD	endonuclease/exonuclease/phosphatase family protein	NA	-0.268783	0.052143
GQ584_RS23300	NA	site-specific integrase	NA	-0.268389	0.300689
GQ584_RS09320	pdxH	pyridoxamine 5'-phosphate oxidase	NA	-0.268283	0.202553
GQ584_RS00365	holD	DNA polymerase III subunit psi	NA	-0.268172	0.520933
GQ584_RS09280	rsxD	electron transport complex subunit RsxD	NA	-0.267855	0.628211
GQ584_RS06420	yceB	lipoprotein	NA	-0.267703	0.0974946
GQ584_RS19455	dinQ	damage-inducible type I toxin DinQ	NA	-0.267651	0.649903
GQ584_RS12835	nuoF	NADH-quinone oxidoreductase subunit NuoF	NA	-0.266922	0.151589
GQ584_RS20725	mioC	FMN-binding protein MioC	NA	-0.266697	0.0868111
GQ584_RS03530	nfrA	bacteriophage adsorption protein NfrA	NA	-0.266139	0.348101
GQ584_RS08570	dosP	oxygen-sensing cyclic-di-GMP phosphodiesterase	NA	-0.265337	0.16204
GQ584_RS18020	nanT	sialic acid transporter NanT	NA	-0.265005	0.351001
GQ584_RS22140	zraP	zinc resistance sensor/chaperone ZraP	NA	-0.264683	0.688894
GQ584_RS09665	aroH	3-deoxy-7-phosphoheptulonate synthase AroH	NA	-0.26449	0.459329
GQ584_RS21945	NA	citrate-proton symporter	NA	-0.264199	0.664252
GQ584_RS17380	ygjP	M48 family metallopeptidase	NA	-0.264022	0.453288
GQ584_RS13905	iscS	cysteine desulfurase	NA	-0.263988	0.248857
GQ584_RS21315	tatB	Sec-independent protein translocase protein TatB	NA	-0.263177	0.118434
GQ584_RS16090	NA	IS110 family transposase	NA	-0.262583	0.171676
GQ584_RS13740	ppx	exopolyphosphatase	NA	-0.262221	0.129991
GQ584_RS05205	ybjT	SDR family oxidoreductase	NA	-0.261605	0.458039
GQ584_RS14440	nrdE	class 1b ribonucleoside-diphosphate reductase subunit alpha	NA	-0.261466	0.65585
GQ584_RS06640	ycfP	alpha/beta hydrolase YcfP	NA	-0.261163	0.119504
GQ584_RS05765	ymcF	cold-shock protein	NA	-0.26083	0.335496
GQ584_RS12715	arnT	lipid IV(A) 4-amino-4-deoxy-L-arabinosyltransferase	NA	-0.26042	0.266616
GQ584_RS19405	yhiN	NAD(P)/FAD-dependent oxidoreductase	NA	-0.260386	0.411942
GQ584_RS09750	yniD	small membrane protein YniD	NA	-0.259146	0.687893
GQ584_RS01080	gspE	type II secretion system protein GspE	NA	-0.258834	0.588015
GQ584_RS10310	yebT	lipid-binding membrane homeostasis protein YebT	NA	-0.258098	0.103921
GQ584_RS05500	mukB	chromosome partition protein MukB	NA	-0.257717	0.194792
GQ584_RS23410	frdB	fumarate reductase iron-sulfur protein	NA	-0.257168	0.110383
GQ584_RS23050	NA	TIGR03747 family integrating conjugative element membrane protein	NA	-0.256586	0.255358
GQ584_RS23220	NA	hypothetical protein	NA	-0.25595	0.136408
GQ584_RS03940	corC	CNNM family magnesium/cobalt transport protein CorC	NA	-0.255938	0.106096
GQ584_RS23310	yjdC	transcriptional regulator	NA	-0.255799	0.116872
GQ584_RS13895	iscA	iron-sulfur cluster assembly protein IscA	NA	-0.255232	0.198384
GQ584_RS21790	metB	cystathionine gamma-synthase	NA	-0.255155	0.325052
GQ584_RS00010	fimA	type 1 fimbrial major subunit FimA	NA	-0.25508	0.153901
GQ584_RS16930	yghB	DedA family general envelope maintenance protein YghB	NA	-0.254155	0.128342
GQ584_RS02875	tgt	tRNA guanosine(34) transglycosylase Tgt	NA	-0.254057	0.146248
GQ584_RS13210	ypdI	colanic acid biosynthesis lipoprotein YpdI	NA	-0.254026	0.569698
GQ584_RS03860	mrdA	peptidoglycan DD-transpeptidase MrdA	NA	-0.253949	0.326692
GQ584_RS18940	feoA	ferrous iron transporter A	NA	-0.253888	0.383405
GQ584_RS13935	hcaT	3-phenylpropionate MFS transporter	NA	-0.253653	0.312158
GQ584_RS18490	rplP	50S ribosomal protein L16	NA	-0.253342	0.351112
GQ584_RS06780	icd	NADP-dependent isocitrate dehydrogenase	NA	-0.253037	0.0936287
GQ584_RS10290	prc	carboxy terminal-processing peptidase	NA	-0.252974	0.0886487
GQ584_RS22195	yjaB	acetyltransferase	NA	-0.252791	0.605604
GQ584_RS04665	ybiO	mechanosensitive channel protein	NA	-0.252614	0.334436
GQ584_RS09855	spy	ATP-independent periplasmic protein-refolding chaperone Spy	NA	-0.252452	0.147597
GQ584_RS08225	gap	type I glyceraldehyde-3-phosphate dehydrogenase	NA	-0.251904	0.124098
GQ584_RS18535	gspB	putative general secretion pathway protein GspB	NA	-0.251627	0.662185
GQ584_RS22835	melR	transcriptional regulator MelR	NA	-0.251553	0.263802
GQ584_RS23535	rnr	ribonuclease R	NA	-0.251498	0.0897148
GQ584_RS21075	xerC	tyrosine recombinase XerC	NA	-0.251326	0.572975
GQ584_RS06110	iroD	catecholate siderophore esterase IroD	NA	-0.2513	0.662185
GQ584_RS19825	xylA	xylose isomerase	NA	-0.251177	0.270367
GQ584_RS18220	prmA	50S ribosomal protein L11 methyltransferase	NA	-0.250616	0.252329
GQ584_RS08430	NA	DUF4279 domain-containing protein	NA	-0.250584	0.216891
GQ584_RS18130	yhdE	nucleoside triphosphate pyrophosphatase YhdE	NA	-0.250407	0.454186
GQ584_RS10775	yedD	lipoprotein YedD	NA	-0.250175	0.272753
GQ584_RS21055	NA	hypothetical protein	NA	-0.249826	0.449211
GQ584_RS09820	chbA	PTS N%2CN'-diacetylchitobiose transporter subunit IIA	NA	-0.249707	0.604561
GQ584_RS20165	coaBC	bifunctional phosphopantothenoylcysteine decarboxylase/phosphopantothenate--cysteine ligase CoaBC	NA	-0.249045	0.454603
GQ584_RS12845	nuoC	NADH-quinone oxidoreductase subunit C/D	NA	-0.248863	0.18945
GQ584_RS15730	ubiH	2-octaprenyl-6-methoxyphenyl hydroxylase	NA	-0.248351	0.331911
GQ584_RS00475	ettA	energy-dependent translational throttle protein EttA	NA	-0.247661	0.211383
GQ584_RS09030	ynfA	YnfA family protein	NA	-0.247307	0.59698
GQ584_RS14420	NA	PLP-dependent aminotransferase family protein	NA	-0.246279	0.308501
GQ584_RS11160	irp1	yersiniabactin polyketide synthase HMWP1	NA	-0.245424	0.55064
GQ584_RS02515	yahB	LysR substrate-binding domain-containing protein	NA	-0.244557	0.605264
GQ584_RS09505	ydhY	ferredoxin-like protein	NA	-0.2437	0.10754
GQ584_RS18660	fkpA	FKBP-type peptidyl-prolyl cis-trans isomerase	NA	-0.243267	0.12422
GQ584_RS19475	dctR	LuxR C-terminal-related transcriptional regulator	NA	-0.242884	0.143911
GQ584_RS08995	ydfG	bifunctional NADP-dependent 3-hydroxy acid dehydrogenase/3-hydroxypropionate dehydrogenase YdfG	NA	-0.242625	0.191149
GQ584_RS10910	yodC	DUF2158 domain-containing protein	NA	-0.242492	0.167447
GQ584_RS03935	lnt	apolipoprotein N-acyltransferase	NA	-0.242417	0.30334
GQ584_RS15035	yqcC	YqcC family protein	NA	-0.242313	0.605264
GQ584_RS12910	yfcD	NUDIX hydrolase YfcD	NA	-0.242052	0.140343
GQ584_RS13295	nupC	nucleoside permease NupC	NA	-0.241947	0.0568532
GQ584_RS09045	ynfC	YnfC family lipoprotein	NA	-0.241272	0.188831
GQ584_RS08010	ycjF	YcjF family protein	NA	-0.240737	0.605264
GQ584_RS20355	uhpC	MFS transporter family glucose-6-phosphate receptor UhpC	NA	-0.239955	0.696835
GQ584_RS06285	ycdY	molecular chaperone YcdY	NA	-0.238787	0.191271
GQ584_RS04525	moaA	GTP 3'%2C8-cyclase MoaA	NA	-0.238775	0.152708
GQ584_RS07570	adhE	bifunctional acetaldehyde-CoA/alcohol dehydrogenase	NA	-0.238564	0.0813213
GQ584_RS00070	ptsP	phosphoenolpyruvate--protein phosphotransferase	NA	-0.238196	0.429939
GQ584_RS06745	phoQ	two-component system sensor histidine kinase PhoQ	NA	-0.237889	0.191057
GQ584_RS10745	fliA	RNA polymerase sigma factor FliA	NA	-0.237387	0.238846
GQ584_RS22425	alr	alanine racemase	NA	-0.237307	0.347162
GQ584_RS08990	dcp	peptidyl-dipeptidase Dcp	NA	-0.237074	0.198018
GQ584_RS03190	ybaN	DUF454 family protein	NA	-0.236668	0.690075
GQ584_RS19965	mtlA	PTS mannitol transporter subunit IICBA	NA	-0.236664	0.18557
GQ584_RS15110	ygdD	DUF423 domain-containing protein	NA	-0.236195	0.683501
GQ584_RS23500	hfq	RNA chaperone Hfq	NA	-0.236068	0.0729567
GQ584_RS15375	tas	NADP(H)-dependent aldo-keto reductase	NA	-0.235774	0.178232
GQ584_RS14255	yfiL	DUF2799 domain-containing protein	NA	-0.235615	0.292295
GQ584_RS20580	yieE	4'-phosphopantetheinyl transferase superfamily protein	NA	-0.235381	0.351638
GQ584_RS02565	yahK	NADPH-dependent aldehyde reductase YahK	NA	-0.234919	0.373663
GQ584_RS19430	dtpB	dipeptide/tripeptide permease DtpB	NA	-0.234881	0.175341
GQ584_RS05605	pqiC	membrane integrity-associated transporter subunit PqiC	NA	-0.234432	0.293855
GQ584_RS04315	tolA	cell envelope integrity protein TolA	NA	-0.234233	0.214141
GQ584_RS19135	yhhW	quercetin 2%2C3-dioxygenase	NA	-0.234159	0.202682
GQ584_RS05405	ycaO	30S ribosomal protein S12 methylthiotransferase accessory protein YcaO	NA	-0.234013	0.263842
GQ584_RS01320	fhuA	ferrichrome porin FhuA	NA	-0.233549	0.154399
GQ584_RS06545	rpmF	50S ribosomal protein L32	NA	-0.233425	0.139704
GQ584_RS15980	yggT	osmotic shock tolerance protein YggT	NA	-0.233251	0.504616
GQ584_RS07435	sirB1	invasion regulator SirB1	NA	-0.232082	0.154932
GQ584_RS09055	ynfE	DmsA/YnfE/YnfF family dimethyl sulfoxide reductase	NA	-0.23194	0.222422
GQ584_RS08600	yddB	TonB-dependent receptor plug domain-containing protein	NA	-0.231399	0.660031
GQ584_RS18710	yhfA	OsmC family protein	NA	-0.231224	0.116766
GQ584_RS20330	nepI	purine ribonucleoside efflux pump NepI	NA	-0.2309	0.478885
GQ584_RS10090	nimT	2-nitroimidazole transporter	NA	-0.230807	0.579107
GQ584_RS02220	NA	TOPRIM and DUF927 domain-containing protein	NA	-0.230603	0.467112
GQ584_RS20400	yidF	radical SAM protein	NA	-0.230474	0.210727
GQ584_RS05240	ybjD	ATP-dependent endonuclease	NA	-0.22987	0.338992
GQ584_RS22040	nusG	transcription termination/antitermination protein NusG	NA	-0.229831	0.139539
GQ584_RS01020	ftsA	cell division protein FtsA	NA	-0.229726	0.0791122
GQ584_RS09845	cho	excinuclease Cho	NA	-0.228982	0.358361
GQ584_RS22580	nrfD	cytochrome c nitrite reductase subunit NrfD	NA	-0.228954	0.720171
GQ584_RS09595	ydiM	MFS transporter	NA	-0.228898	0.673023
GQ584_RS02940	yajO	1-deoxyxylulose-5-phosphate synthase YajO	NA	-0.228747	0.160228
GQ584_RS11225	cbl	HTH-type transcriptional regulator Cbl	NA	-0.227934	0.55423
GQ584_RS00570	yaaJ	sodium:alanine symporter family protein	NA	-0.227747	0.260997
GQ584_RS11655	rfbA	glucose-1-phosphate thymidylyltransferase RfbA	NA	-0.227081	0.0708414
GQ584_RS19080	glgP	glycogen phosphorylase	NA	-0.226738	0.0734821
GQ584_RS05100	ybjM	inner membrane protein YbjM	NA	-0.226613	0.578263
GQ584_RS09990	ydjG	NADH-dependent methylglyoxal reductase	NA	-0.226245	0.605264
GQ584_RS23105	NA	DUF1187 family protein	NA	-0.225615	0.765397
GQ584_RS08035	NA	SDR family oxidoreductase	NA	-0.225206	0.259621
GQ584_RS22225	metH	methionine synthase	NA	-0.224668	0.14216
GQ584_RS13005	truA	tRNA pseudouridine(38-40) synthase TruA	NA	-0.224492	0.474354
GQ584_RS12875	yfbS	SLC13 family permease	NA	-0.224473	0.242173
GQ584_RS01310	hrpB	ATP-dependent helicase HrpB	NA	-0.224317	0.446766
GQ584_RS23670	NA	MFS transporter	NA	-0.224039	0.687748
GQ584_RS05120	rimK	30S ribosomal protein S6--L-glutamate ligase	NA	-0.223784	0.435022
GQ584_RS01235	panC	pantoate--beta-alanine ligase	NA	-0.223352	0.263283
GQ584_RS09125	mdtJ	multidrug/spermidine efflux SMR transporter subunit MdtJ	NA	-0.222921	0.293423
GQ584_RS15545	dpaL	diaminopropionate ammonia-lyase	NA	-0.222787	0.746264
GQ584_RS18040	sspA	stringent starvation protein SspA	NA	-0.222559	0.0908254
GQ584_RS01625	NA	class I SAM-dependent methyltransferase	NA	-0.222377	0.254656
GQ584_RS03840	ybeD	DUF493 family protein YbeD	NA	-0.221693	0.238292
GQ584_RS08030	mpaA	murein tripeptide amidase MpaA	NA	-0.22166	0.483269
GQ584_RS21955	yijD	YijD family membrane protein	NA	-0.221519	0.157597
GQ584_RS15950	rsmE	16S rRNA (uracil(1498)-N(3))-methyltransferase	NA	-0.220858	0.360638
GQ584_RS13275	glk	glucokinase	NA	-0.220747	0.166951
GQ584_RS14760	ygbK	four-carbon acid sugar kinase family protein	NA	-0.219547	0.620092
GQ584_RS11220	nac	nitrogen assimilation transcriptional regulator NAC	NA	-0.219464	0.620092
GQ584_RS00210	symE	endoribonuclease SymE	NA	-0.218463	0.628236
GQ584_RS08315	yncJ	DUF2554 family protein	NA	-0.21789	0.558091
GQ584_RS14465	NA	MFS transporter	NA	-0.217026	0.461144
GQ584_RS01490	dnaE	DNA polymerase III subunit alpha	NA	-0.216708	0.241593
GQ584_RS18945	feoB	Fe(2+) transporter permease subunit FeoB	NA	-0.216057	0.430592
GQ584_RS05380	ycaC	isochorismate family cysteine hydrolase YcaC	NA	-0.21563	0.114714
GQ584_RS12870	yfbR	5'-deoxynucleotidase	NA	-0.215593	0.198455
GQ584_RS18200	NA	DeoR/GlpR family DNA-binding transcription regulator	NA	-0.215037	0.489435
GQ584_RS10365	ptrB	oligopeptidase B	NA	-0.214883	0.176228
GQ584_RS18125	rng	ribonuclease G	NA	-0.213637	0.331425
GQ584_RS09180	fumC	class II fumarate hydratase	NA	-0.213606	0.358589
GQ584_RS18925	ompR	two-component system response regulator OmpR	NA	-0.213186	0.25078
GQ584_RS16340	NA	methyltransferase	NA	-0.213162	0.105511
GQ584_RS18625	fusA	elongation factor G	NA	-0.212876	0.124205
GQ584_RS10780	yedE	selenium metabolism membrane protein YedE/FdhT	NA	-0.212845	0.417737
GQ584_RS22975	NA	MipA/OmpV family protein	NA	-0.212168	0.486553
GQ584_RS20525	NA	hypothetical protein	NA	-0.211844	0.660027
GQ584_RS15995	hemW	radical SAM family heme chaperone HemW	NA	-0.211619	0.640641
GQ584_RS09190	manA	mannose-6-phosphate isomerase	NA	-0.211245	0.182173
GQ584_RS00990	murD	UDP-N-acetylmuramoyl-L-alanine--D-glutamate ligase	NA	-0.2111	0.273402
GQ584_RS12585	gyrA	DNA topoisomerase (ATP-hydrolyzing) subunit A	NA	-0.210568	0.169004
GQ584_RS01280	folK	2-amino-4-hydroxy-6-hydroxymethyldihydropteridine diphosphokinase	NA	-0.210466	0.778893
GQ584_RS07900	sapA	ABC transporter substrate-binding protein SapA	NA	-0.209951	0.374251
GQ584_RS18675	yheV	YheV family putative zinc ribbon protein	NA	-0.209509	0.396071
GQ584_RS16190	NA	IS4 family transposase	NA	-0.209474	0.691325
GQ584_RS02085	dinB	DNA polymerase IV	NA	-0.208551	0.503232
GQ584_RS15130	csdE	cysteine desulfurase sulfur acceptor subunit CsdE	NA	-0.208509	0.626759
GQ584_RS11805	alkA	DNA-3-methyladenine glycosylase 2	NA	-0.2085	0.693108
GQ584_RS16010	yggN	DUF2884 domain-containing protein	NA	-0.208463	0.274452
GQ584_RS14530	NA	tRNA-Arg	NA	-0.208311	0.456777
GQ584_RS00670	ispH	4-hydroxy-3-methylbut-2-enyl diphosphate reductase	NA	-0.208184	0.388409
GQ584_RS13635	ypfM	protein YpfM	NA	-0.20789	0.153585
GQ584_RS11080	NA	DUF6404 family protein	NA	-0.20769	0.613475
GQ584_RS23775	tamB	autotransporter assembly complex protein TamB	NA	-0.207508	0.146193
GQ584_RS20985	NA	tRNA-Arg	NA	-0.20693	0.510553
GQ584_RS20065	tdh	L-threonine 3-dehydrogenase	NA	-0.206823	0.256583
GQ584_RS13230	alaC	alanine transaminase	NA	-0.206468	0.346687
GQ584_RS01365	yadS	TRIC cation channel family protein	NA	-0.206095	0.691325
GQ584_RS23235	NA	hypothetical protein	NA	-0.205867	0.111108
GQ584_RS18370	trkA	Trk system potassium transporter TrkA	NA	-0.204955	0.200811
GQ584_RS07465	ychN	DsrE/F sulfur relay family protein YchN	NA	-0.204863	0.115424
GQ584_RS23210	NA	AAA family ATPase	NA	-0.20407	0.175452
GQ584_RS11590	ugd	UDP-glucose 6-dehydrogenase	NA	-0.203466	0.235796
GQ584_RS23510	hflK	FtsH protease activity modulator HflK	NA	-0.203225	0.25957
GQ584_RS06020	NA	class II D-tagatose-bisphosphate aldolase%2C non-catalytic subunit	NA	-0.203193	0.691325
GQ584_RS20905	trxA	thioredoxin TrxA	NA	-0.201995	0.140983
GQ584_RS08400	ansP	L-asparagine permease	NA	-0.201829	0.626759
GQ584_RS01340	hemL	glutamate-1-semialdehyde 2%2C1-aminomutase	NA	-0.201512	0.340986
GQ584_RS11810	yegD	molecular chaperone	NA	-0.201015	0.716298
GQ584_RS23920	NA	YhcH/YjgK/YiaL family protein	NA	-0.200751	0.455211
GQ584_RS18495	rpsC	30S ribosomal protein S3	NA	-0.20058	0.442645
GQ584_RS12740	menC	o-succinylbenzoate synthase	NA	-0.200444	0.626759
GQ584_RS11495	sbmC	DNA gyrase inhibitor SbmC	NA	-0.200097	0.156935
GQ584_RS16145	NA	TolC family protein	NA	-0.199995	0.151846
GQ584_RS13720	upp	uracil phosphoribosyltransferase	NA	-0.199844	0.363961
GQ584_RS12730	pmrD	signal transduction protein PmrD	NA	-0.199746	0.35037
GQ584_RS13070	smrB	endonuclease SmrB	NA	-0.199612	0.314248
GQ584_RS06385	yceI	YceI family protein	NA	-0.198911	0.269117
GQ584_RS04320	tolB	Tol-Pal system beta propeller repeat protein TolB	NA	-0.198888	0.147094
GQ584_RS14345	ssrA	transfer-messenger RNA	NA	-0.198357	0.385422
GQ584_RS01455	bamA	outer membrane protein assembly factor BamA	NA	-0.198172	0.147236
GQ584_RS11470	pduT	propanediol utilization microcompartment protein PduT	NA	-0.197993	0.69943
GQ584_RS24290	virB11	P-type DNA transfer ATPase VirB11	NA	-0.197089	0.281932
GQ584_RS10790	yedK	SOS response-associated peptidase	NA	-0.196414	0.524217
GQ584_RS06530	rluC	23S rRNA pseudouridine(955/2504/2580) synthase RluC	NA	-0.19596	0.325559
GQ584_RS23860	treR	trehalose operon repressor TreR	NA	-0.195734	0.404872
GQ584_RS08345	ydcV	ABC transporter permease	NA	-0.195584	0.638844
GQ584_RS21410	yihD	YihD family protein	NA	-0.195366	0.147239
GQ584_RS18700	yheU	YheU family protein	NA	-0.194926	0.658567
GQ584_RS19420	uspA	universal stress protein UspA	NA	-0.194415	0.226891
GQ584_RS07915	pspF	phage shock protein operon transcriptional activator	NA	-0.194402	0.456845
GQ584_RS13000	dedA	DedA family protein	NA	-0.19394	0.522791
GQ584_RS14995	relA	GTP pyrophosphokinase	NA	-0.193683	0.242467
GQ584_RS06650	ycfJ	glycine zipper 2TM domain-containing protein	NA	-0.193462	0.540693
GQ584_RS14540	NA	tRNA-Arg	NA	-0.193405	0.431004
GQ584_RS14555	alaS	alanine--tRNA ligase	NA	-0.193383	0.138733
GQ584_RS16075	NA	AraC family transcriptional regulator	NA	-0.193361	0.366892
GQ584_RS09410	sodB	superoxide dismutase [Fe]	NA	-0.192954	0.25603
GQ584_RS17035	qseC	quorum sensing histidine kinase QseC	NA	-0.192752	0.413639
GQ584_RS05260	cspD	cold shock-like protein CspD	NA	-0.192379	0.196391
GQ584_RS14565	recA	recombinase RecA	NA	-0.192192	0.124558
GQ584_RS17925	kdsC	3-deoxy-manno-octulosonate-8-phosphatase KdsC	NA	-0.192003	0.257421
GQ584_RS17470	yqjG	glutathionyl-hydroquinone reductase YqjG	NA	-0.19196	0.236943
GQ584_RS13725	purM	phosphoribosylformylglycinamidine cyclo-ligase	NA	-0.191214	0.712186
GQ584_RS03815	NA	deaminated glutathione amidase	NA	-0.191061	0.539054
GQ584_RS23570	yjfC	glutathionylspermidine synthase family protein	NA	-0.190995	0.668048
GQ584_RS09295	nth	endonuclease III	NA	-0.190362	0.702584
GQ584_RS07885	sapD	peptide ABC transporter ATP-binding protein SapD	NA	-0.190308	0.564142
GQ584_RS01410	map	type I methionyl aminopeptidase	NA	-0.190019	0.163245
GQ584_RS08565	osmC	peroxiredoxin OsmC	NA	-0.189677	0.170529
GQ584_RS06145	NA	IS4 family transposase	NA	-0.188975	0.378732
GQ584_RS06560	fabD	ACP S-malonyltransferase	NA	-0.188922	0.272386
GQ584_RS16155	NA	Tn3 family transposase	NA	-0.18852	0.744452
GQ584_RS14730	NA	TOBE domain-containing protein	NA	-0.18837	0.133104
GQ584_RS13605	tkt	transketolase	NA	-0.187965	0.276193
GQ584_RS01220	yadE	polysaccharide deacetylase family protein	NA	-0.187257	0.407872
GQ584_RS04770	gsiA	glutathione ABC transporter ATP-binding protein GsiA	NA	-0.187195	0.430081
GQ584_RS20135	waaA	lipid IV(A) 3-deoxy-D-manno-octulosonic acid transferase	NA	-0.186947	0.353601
GQ584_RS02960	thiI	tRNA uracil 4-sulfurtransferase ThiI	NA	-0.18692	0.394111
GQ584_RS18335	tsaC	L-threonylcarbamoyladenylate synthase type 1 TsaC	NA	-0.186642	0.26783
GQ584_RS12470	napF	ferredoxin-type protein NapF	NA	-0.185971	0.713487
GQ584_RS16305	NA	surface-adhesin E family protein	NA	-0.184396	0.580272
GQ584_RS00870	yabI	DedA family protein	NA	-0.184273	0.615225
GQ584_RS10980	zinT	metal-binding protein ZinT	NA	-0.184196	0.481598
GQ584_RS13630	acrD	multidrug efflux RND transporter permease AcrD	NA	-0.184194	0.555198
GQ584_RS15040	syd	SecY-interacting protein	NA	-0.184024	0.274213
GQ584_RS13505	hemF	oxygen-dependent coproporphyrinogen oxidase	NA	-0.183885	0.644342
GQ584_RS20545	yidC	membrane protein insertase YidC	NA	-0.183331	0.285037
GQ584_RS11125	NA	tyrosine-type recombinase/integrase	NA	-0.183012	0.286603
GQ584_RS03885	holA	DNA polymerase III subunit delta	NA	-0.18293	0.444483
GQ584_RS19260	rsmD	16S rRNA (guanine(966)-N(2))-methyltransferase	NA	-0.18275	0.429567
GQ584_RS20560	tnaA	tryptophanase	NA	-0.182705	0.277239
GQ584_RS22485	yjbQ	secondary thiamine-phosphate synthase enzyme YjbQ	NA	-0.18243	0.344829
GQ584_RS14140	yfiF	tRNA/rRNA methyltransferase	NA	-0.182274	0.404738
GQ584_RS08545	adhP	alcohol dehydrogenase AdhP	NA	-0.181996	0.522605
GQ584_RS00725	caiA	crotonobetainyl-CoA dehydrogenase	NA	-0.181971	0.338404
GQ584_RS14510	gshA	glutamate--cysteine ligase	NA	-0.181393	0.189656
GQ584_RS17130	ygiC	glutathionylspermidine synthase family protein	NA	-0.18127	0.235848
GQ584_RS10955	hprS	two-component system sensor histidine kinase HprS	NA	-0.180684	0.332896
GQ584_RS05415	serC	3-phosphoserine/phosphohydroxythreonine transaminase	NA	-0.180676	0.164693
GQ584_RS23455	NA	tRNA-Gly	NA	-0.18046	0.613293
GQ584_RS00770	folA	type 3 dihydrofolate reductase	NA	-0.18023	0.257677
GQ584_RS05365	dmsA	dimethylsulfoxide reductase subunit A	NA	-0.180073	0.178711
GQ584_RS21815	NA	hypothetical protein	NA	-0.17954	0.458901
GQ584_RS01475	lpxA	acyl-ACP--UDP-N-acetylglucosamine O-acyltransferase	NA	-0.179385	0.375526
GQ584_RS16460	fucP	L-fucose:H+ symporter permease	NA	-0.17923	0.307383
GQ584_RS11285	clbK	colibactin hybrid non-ribosomal peptide synthetase/type I polyketide synthase ClbK	NA	-0.179099	0.234115
GQ584_RS10675	NA	tRNA-Leu	NA	-0.178823	0.684072
GQ584_RS01090	nadC	carboxylating nicotinate-nucleotide diphosphorylase	NA	-0.178774	0.427015
GQ584_RS04670	glnQ	glutamine ABC transporter ATP-binding protein GlnQ	NA	-0.178051	0.47316
GQ584_RS04390	gpmA	2%2C3-diphosphoglycerate-dependent phosphoglycerate mutase	NA	-0.177974	0.167131
GQ584_RS03085	mdlA	SmdA family multidrug ABC transporter permease/ATP-binding protein	NA	-0.177859	0.463953
GQ584_RS18270	yhdX	amino acid ABC transporter permease	NA	-0.176582	0.73223
GQ584_RS00025	fimD	fimbrial usher FimD	NA	-0.176435	0.222342
GQ584_RS22410	pspG	envelope stress response protein PspG	NA	-0.176395	0.718636
GQ584_RS17660	rsmI	16S rRNA (cytidine(1402)-2'-O)-methyltransferase	NA	-0.175923	0.562691
GQ584_RS22850	fumB	class I fumarate hydratase	NA	-0.175206	0.323797
GQ584_RS16935	yqhC	DNA-binding transcriptional regulator YqhC	NA	-0.175134	0.535789
GQ584_RS16180	NA	S6 family peptidase	NA	-0.175059	0.213962
GQ584_RS04100	fldA	flavodoxin FldA	NA	-0.175015	0.152102
GQ584_RS21435	polA	DNA polymerase I	NA	-0.174995	0.207727
GQ584_RS19410	pitA	inorganic phosphate transporter PitA	NA	-0.174706	0.240932
GQ584_RS21415	srkA	stress response kinase SrkA	NA	-0.174348	0.2276
GQ584_RS01425	pyrH	UMP kinase	NA	-0.174206	0.298698
GQ584_RS06355	mdoH	glucans biosynthesis glucosyltransferase MdoH	NA	-0.17293	0.326338
GQ584_RS19240	rpoH	RNA polymerase sigma factor RpoH	NA	-0.172769	0.170171
GQ584_RS06685	lolD	lipoprotein-releasing ABC transporter ATP-binding protein LolD	NA	-0.172719	0.654408
GQ584_RS06140	NA	tRNA-Arg	NA	-0.172707	0.500257
GQ584_RS03185	priC	primosomal replication protein N''	NA	-0.172565	0.696404
GQ584_RS12930	folX	dihydroneopterin triphosphate 2'-epimerase	NA	-0.172444	0.31397
GQ584_RS24330	NA	thermonuclease family protein	NA	-0.172057	0.59497
GQ584_RS15230	NA	PAAR domain-containing protein	NA	-0.171969	0.594835
GQ584_RS21360	yigZ	IMPACT family protein	NA	-0.171944	0.668815
GQ584_RS18160	accB	acetyl-CoA carboxylase biotin carboxyl carrier protein	NA	-0.17149	0.48938
GQ584_RS19790	glyS	glycine--tRNA ligase subunit beta	NA	-0.171467	0.300835
GQ584_RS18165	accC	acetyl-CoA carboxylase biotin carboxylase subunit	NA	-0.171391	0.262782
GQ584_RS06070	sfaF	S/F1C fimbrial usher SfaF/FocD	NA	-0.171307	0.659029
GQ584_RS19310	acpT	4'-phosphopantetheinyl transferase AcpT	NA	-0.170556	0.716347
GQ584_RS21890	eptC	phosphoethanolamine transferase CptA	NA	-0.170517	0.28632
GQ584_RS18655	yheO	transcriptional regulator	NA	-0.170489	0.206797
GQ584_RS15095	fucU	L-fucose mutarotase	NA	-0.170463	0.309541
GQ584_RS18065	degQ	serine endoprotease DegQ	NA	-0.170386	0.27865
GQ584_RS04305	tolQ	Tol-Pal system protein TolQ	NA	-0.169349	0.436995
GQ584_RS21320	tatC	Sec-independent protein translocase subunit TatC	NA	-0.166545	0.393843
GQ584_RS12395	narP	nitrate/nitrite response regulator protein NarP	NA	-0.166531	0.505353
GQ584_RS17115	nudF	ADP-ribose diphosphatase	NA	-0.166311	0.471212
GQ584_RS14165	pssA	CDP-diacylglycerol--serine O-phosphatidyltransferase	NA	-0.165592	0.201654
GQ584_RS19820	xylB	xylulokinase	NA	-0.165355	0.590642
GQ584_RS17630	agaS	AgaS family sugar isomerase	NA	-0.165234	0.737094
GQ584_RS07595	oppC	oligopeptide ABC transporter permease OppC	NA	-0.165068	0.480968
GQ584_RS10205	pdeD	cyclic diguanylate phosphodiesterase	NA	-0.165045	0.612671
GQ584_RS18935	yhgF	Tex family protein	NA	-0.164892	0.576573
GQ584_RS18525	rplC	50S ribosomal protein L3	NA	-0.163971	0.300821
GQ584_RS10370	yebE	tellurite resistance TerB family protein	NA	-0.163804	0.595651
GQ584_RS16530	NA	hypothetical protein	NA	-0.162993	0.614631
GQ584_RS07295	cvrA	potassium/proton antiporter	NA	-0.16254	0.421773
GQ584_RS19250	ftsE	cell division ATP-binding protein FtsE	NA	-0.16206	0.502851
GQ584_RS16390	NA	outer membrane lipoprotein carrier protein LolA	NA	-0.161895	0.79891
GQ584_RS16000	yggM	DUF1202 family protein	NA	-0.161233	0.477014
GQ584_RS24225	NA	type II toxin-antitoxin system HicB family antitoxin	NA	-0.160409	0.237442
GQ584_RS12055	yehS	DUF1456 family protein	NA	-0.160028	0.264067
GQ584_RS06670	mfd	transcription-repair coupling factor	NA	-0.159008	0.393024
GQ584_RS02205	NA	hypothetical protein	NA	-0.158719	0.811854
GQ584_RS12125	yohF	SDR family oxidoreductase	NA	-0.158333	0.561716
GQ584_RS20335	yicN	DUF1198 domain-containing protein	NA	-0.158273	0.724097
GQ584_RS14470	ygaZ	L-valine exporter subunit YgaZ	NA	-0.158081	0.391302
GQ584_RS18975	gntT	gluconate transporter	NA	-0.158053	0.297689
GQ584_RS23930	rraB	ribonuclease E inhibitor RraB	NA	-0.156511	0.244167
GQ584_RS02415	fdeC	inverse autotransporter adhesin FdeC	NA	-0.156498	0.667557
GQ584_RS00720	caiB	L-carnitine CoA-transferase	NA	-0.156178	0.737557
GQ584_RS23705	ytfB	cell division protein YtfB	NA	-0.156148	0.358765
GQ584_RS20550	mnmE	tRNA uridine-5-carboxymethylaminomethyl(34) synthesis GTPase MnmE	NA	-0.155846	0.62435
GQ584_RS05490	mukF	chromosome partition protein MukF	NA	-0.155785	0.468562
GQ584_RS11305	clbG	colibactin biosynthesis acyltransferase ClbG	NA	-0.155596	0.581621
GQ584_RS21465	glnG	nitrogen regulation protein NR(I)	NA	-0.155524	0.583377
GQ584_RS14210	clpB	ATP-dependent chaperone ClpB	NA	-0.155516	0.502936
GQ584_RS10630	araF	arabinose ABC transporter substrate-binding protein AraF	NA	-0.155236	0.518403
GQ584_RS24020	NA	McrB family protein	NA	-0.154801	0.339289
GQ584_RS20155	rpmB	50S ribosomal protein L28	NA	-0.154668	0.222784
GQ584_RS01450	rseP	sigma E protease regulator RseP	NA	-0.153437	0.308507
GQ584_RS03800	pagP	lipid IV(A) palmitoyltransferase PagP	NA	-0.15314	0.668648
GQ584_RS05510	mepK	YcbK family protein	NA	-0.152912	0.350937
GQ584_RS01395	yaeH	DUF3461 family protein	NA	-0.152811	0.261468
GQ584_RS04120	pgm	phosphoglucomutase (alpha-D-glucose-1%2C6-bisphosphate-dependent)	NA	-0.152675	0.415863
GQ584_RS11300	clbH	colibactin non-ribosomal peptide synthetase ClbH	NA	-0.152575	0.394738
GQ584_RS18685	kefG	glutathione-regulated potassium-efflux system ancillary protein KefG	NA	-0.152522	0.633801
GQ584_RS16185	NA	IS3 family transposase	NA	-0.152485	0.552909
GQ584_RS05340	lrp	leucine-responsive transcriptional regulator Lrp	NA	-0.152164	0.275634
GQ584_RS18345	smg	DUF494 family protein Smg	NA	-0.151967	0.291341
GQ584_RS01225	panD	aspartate 1-decarboxylase	NA	-0.151911	0.365232
GQ584_RS18215	panF	sodium/pantothenate symporter	NA	-0.151758	0.705892
GQ584_RS08655	NA	fimbria/pilus outer membrane usher protein	NA	-0.151271	0.806574
GQ584_RS17920	kdsD	arabinose-5-phosphate isomerase KdsD	NA	-0.151231	0.442606
GQ584_RS22110	nudC	NAD(+) diphosphatase	NA	-0.15106	0.639618
GQ584_RS22385	lexA	transcriptional repressor LexA	NA	-0.150618	0.3731
GQ584_RS14225	bamD	outer membrane protein assembly factor BamD	NA	-0.150447	0.259282
GQ584_RS01500	ldcC	lysine decarboxylase LdcC	NA	-0.149843	0.524941
GQ584_RS16850	hybG	hydrogenase maturation factor HybG	NA	-0.14968	0.580479
GQ584_RS12355	rsuA	16S rRNA pseudouridine(516) synthase RsuA	NA	-0.149333	0.52588
GQ584_RS16745	glcG	GlcG family protein	NA	-0.149297	0.865932
GQ584_RS02480	hyxR	LuxR family transcriptional regulator HyxR	NA	-0.149101	0.574771
GQ584_RS09405	mepH	peptidoglycan DD-endopeptidase MepH	NA	-0.14885	0.331723
GQ584_RS12530	atoS	two-component system sensor histidine kinase AtoS	NA	-0.148664	0.514322
GQ584_RS00705	caiE	carnitine operon protein CaiE	NA	-0.148501	0.844045
GQ584_RS23285	NA	inverse autotransporter beta domain-containing protein	NA	-0.148065	0.523614
GQ584_RS08170	hslJ	heat shock protein HslJ	NA	-0.147898	0.476568
GQ584_RS18745	ppiA	peptidylprolyl isomerase A	NA	-0.147032	0.340676
GQ584_RS22880	ghoS	type V toxin-antitoxin system endoribonuclease antitoxin GhoS	NA	-0.146363	0.529749
GQ584_RS06130	NA	IS4 family transposase	NA	-0.14616	0.675254
GQ584_RS13660	tmcA	tRNA cytosine(34) acetyltransferase TmcA	NA	-0.14594	0.595521
GQ584_RS15300	recB	exodeoxyribonuclease V subunit beta	NA	-0.145498	0.591297
GQ584_RS21870	pflD	formate C-acetyltransferase	NA	-0.145297	0.719222
GQ584_RS09580	ydiK	AI-2E family transporter YdiK	NA	-0.14506	0.583393
GQ584_RS22445	lpdA	dihydrolipoyl dehydrogenase	NA	-0.145056	0.81297
GQ584_RS18170	NA	aldose 1-epimerase family protein	NA	-0.145005	0.770995
GQ584_RS12095	osmF	glycine betaine ABC transporter substrate-binding protein OsmF	NA	-0.144944	0.401503
GQ584_RS11760	wzc	tyrosine-protein kinase Wzc	NA	-0.144863	0.816462
GQ584_RS17320	ygjG	putrescine aminotransferase	NA	-0.144334	0.531717
GQ584_RS17295	mug	G/U mismatch-specific DNA glycosylase	NA	-0.144275	0.455629
GQ584_RS13075	NA	StfH/YfcO family fimbrial adhesin	NA	-0.143732	0.53791
GQ584_RS21355	pepQ	Xaa-Pro dipeptidase	NA	-0.143219	0.319255
GQ584_RS01465	lpxD	UDP-3-O-(3-hydroxymyristoyl)glucosamine N-acyltransferase	NA	-0.142883	0.280538
GQ584_RS13600	tal	transaldolase	NA	-0.142735	0.292293
GQ584_RS23850	treC	alpha%2Calpha-phosphotrehalase	NA	-0.142732	0.695615
GQ584_RS22510	pdeC	c-di-GMP phosphodiesterase PdeC	NA	-0.142545	0.433561
GQ584_RS14825	ftsB	cell division protein FtsB	NA	-0.142055	0.506522
GQ584_RS08885	sad	succinate-semialdehyde dehydrogenase	NA	-0.142006	0.746298
GQ584_RS03355	ybbP	ABC transporter permease	NA	-0.140634	0.699094
GQ584_RS10425	znuA	zinc ABC transporter substrate-binding protein ZnuA	NA	-0.140311	0.539527
GQ584_RS05125	ybjN	YbjN domain-containing protein	NA	-0.139863	0.389776
GQ584_RS18990	malT	HTH-type transcriptional regulator MalT	NA	-0.139709	0.460012
GQ584_RS11580	hisIE	bifunctional phosphoribosyl-AMP cyclohydrolase/phosphoribosyl-ATP diphosphatase HisIE	NA	-0.139646	0.60638
GQ584_RS11360	cobT	nicotinate-nucleotide--dimethylbenzimidazole phosphoribosyltransferase	NA	-0.138904	0.630585
GQ584_RS01930	NA	hypothetical protein	NA	-0.138808	0.832846
GQ584_RS12285	setB	sugar efflux transporter SetB	NA	-0.13863	0.788384
GQ584_RS07880	sapF	peptide ABC transporter ATP-binding protein SapF	NA	-0.138017	0.738166
GQ584_RS24120	NA	hypothetical protein	NA	-0.138004	0.560231
GQ584_RS18410	rpsK	30S ribosomal protein S11	NA	-0.137831	0.333395
GQ584_RS21850	fsa	fructose-6-phosphate aldolase	NA	-0.137475	0.490802
GQ584_RS06750	phoP	two-component system response regulator PhoP	NA	-0.137445	0.393109
GQ584_RS16895	yghX	YghX family hydrolase	NA	-0.137186	0.83867
GQ584_RS13700	bepA	beta-barrel assembly-enhancing protease	NA	-0.136368	0.437483
GQ584_RS17010	parC	DNA topoisomerase IV subunit A	NA	-0.136205	0.590164
GQ584_RS10340	copD	copper homeostasis membrane protein CopD	NA	-0.136082	0.596604
GQ584_RS18265	NA	amino acid ABC transporter substrate-binding protein	NA	-0.136038	0.738675
GQ584_RS01735	tssB	type VI secretion system contractile sheath small subunit	NA	-0.135987	0.738166
GQ584_RS12755	menD	2-succinyl-5-enolpyruvyl-6-hydroxy-3-cyclohexene-1-carboxylic-acid synthase	NA	-0.135561	0.656837
GQ584_RS17440	mzrA	EnvZ/OmpR regulon moderator MzrA	NA	-0.135519	0.615399
GQ584_RS02630	lacZ	beta-galactosidase	NA	-0.134979	0.295136
GQ584_RS17625	nagA	N-acetylglucosamine-6-phosphate deacetylase	NA	-0.134837	0.831884
GQ584_RS17100	yqiA	esterase YqiA	NA	-0.134756	0.608549
GQ584_RS17670	yraN	YraN family protein	NA	-0.134715	0.813143
GQ584_RS19365	NA	FGGY-family carbohydrate kinase	NA	-0.134714	0.818839
GQ584_RS18110	aaeR	HTH-type transcriptional activator AaeR	NA	-0.134642	0.665591
GQ584_RS15830	NA	DNA-binding protein	NA	-0.134528	0.813143
GQ584_RS00245	yjiA	GTPase	NA	-0.134358	0.623965
GQ584_RS18455	rpsH	30S ribosomal protein S8	NA	-0.134354	0.34639
GQ584_RS05400	focA	formate transporter FocA	NA	-0.13415	0.337242
GQ584_RS05760	cspG	cold shock protein CspG	NA	-0.133991	0.296826
GQ584_RS17960	rapZ	RNase adapter RapZ	NA	-0.133987	0.505014
GQ584_RS08725	NA	hypothetical protein	NA	-0.133774	0.833186
GQ584_RS10555	cheB	protein-glutamate methylesterase/protein glutamine deamidase	NA	-0.133509	0.717821
GQ584_RS07695	trpD	bifunctional anthranilate synthase glutamate amidotransferase component TrpG/anthranilate phosphoribosyltransferase TrpD	NA	-0.133497	0.67517
GQ584_RS13240	ypdB	two-component system response regulator YpdB	NA	-0.133065	0.518188
GQ584_RS14480	emrR	multidrug efflux transporter EmrAB transcriptional repressor EmrR	NA	-0.133025	0.352962
GQ584_RS08730	NA	type II secretion system protein GspD	NA	-0.132572	0.703361
GQ584_RS15345	ptsP	phosphoenolpyruvate--protein phosphotransferase	NA	-0.132343	0.440214
GQ584_RS21800	NA	nucleoside-specific channel-forming protein Tsx	NA	-0.132174	0.74294
GQ584_RS11190	NA	Ig-like domain-containing protein	NA	-0.132056	0.513143
GQ584_RS16100	NA	transposase	NA	-0.131938	0.691299
GQ584_RS18145	mreB	rod shape-determining protein MreB	NA	-0.131721	0.429765
GQ584_RS15720	NA	hypothetical protein	NA	-0.131113	0.827882
GQ584_RS20120	rfaP	lipopolysaccharide core heptose(I) kinase RfaP	NA	-0.130987	0.412814
GQ584_RS23975	yjgR	DUF853 domain-containing protein	NA	-0.130955	0.548984
GQ584_RS15290	argA	amino-acid N-acetyltransferase	NA	-0.130911	0.773375
GQ584_RS02115	pepD	cytosol nonspecific dipeptidase	NA	-0.130909	0.32644
GQ584_RS01385	degP	serine endoprotease DegP	NA	-0.130595	0.424838
GQ584_RS04255	sucA	2-oxoglutarate dehydrogenase E1 component	NA	-0.130496	0.462248
GQ584_RS19555	mdtF	multidrug efflux pump RND permease MdtF	NA	-0.130179	0.586335
GQ584_RS02910	nrdR	transcriptional regulator NrdR	NA	-0.129739	0.555702
GQ584_RS21825	metF	methylenetetrahydrofolate reductase	NA	-0.129458	0.43855
GQ584_RS06485	flgE	flagellar hook protein FlgE	NA	-0.128807	0.818839
GQ584_RS07710	rnm	RNase AM	NA	-0.128758	0.610664
GQ584_RS03870	rsfS	ribosome silencing factor	NA	-0.128532	0.583834
GQ584_RS00140	hypT	hypochlorite stress DNA-binding transcriptional regulator HypT	NA	-0.128032	0.746048
GQ584_RS11505	sbcB	exodeoxyribonuclease I	NA	-0.127811	0.488702
GQ584_RS21060	yifL	lipoprotein	NA	-0.127458	0.537559
GQ584_RS14275	rplS	50S ribosomal protein L19	NA	-0.12695	0.489462
GQ584_RS12625	glpT	glycerol-3-phosphate transporter	NA	-0.126941	0.710625
GQ584_RS01110	tssD	type VI secretion system tube protein TssD	NA	-0.126842	0.768587
GQ584_RS08790	NA	type II secretion system protein GspD	NA	-0.126742	0.567509
GQ584_RS06525	rne	ribonuclease E	NA	-0.126312	0.355552
GQ584_RS18530	rpsJ	30S ribosomal protein S10	NA	-0.126251	0.399579
GQ584_RS18640	tusB	sulfurtransferase complex subunit TusB	NA	-0.125816	0.586744
GQ584_RS15885	NA	prohibitin family protein	NA	-0.125658	0.744189
GQ584_RS21795	metL	bifunctional aspartate kinase/homoserine dehydrogenase II	NA	-0.125649	0.674016
GQ584_RS21115	NA	DUF3289 family protein	NA	-0.124918	0.843313
GQ584_RS05960	NA	IS1 family transposase	NA	-0.124449	0.749555
GQ584_RS20765	rbsC	ribose ABC transporter permease	NA	-0.124365	0.721568
GQ584_RS24195	NA	hypothetical protein	NA	-0.124305	0.414087
GQ584_RS14000	qseG	two-component system QseEF-associated lipoprotein QseG	NA	-0.12428	0.76733
GQ584_RS00125	dhaR	dihydroxyacetone kinase operon transcriptional regulator DhaR	NA	-0.124241	0.58208
GQ584_RS15390	galR	HTH-type transcriptional regulator GalR	NA	-0.124106	0.420337
GQ584_RS23970	lptG	LPS export ABC transporter permease LptG	NA	-0.123853	0.437958
GQ584_RS18225	dusB	tRNA dihydrouridine synthase DusB	NA	-0.123777	0.473152
GQ584_RS15100	fucR	L-fucose operon activator	NA	-0.123712	0.561922
GQ584_RS04515	uvrB	excinuclease ABC subunit UvrB	NA	-0.123603	0.404581
GQ584_RS00830	polB	DNA polymerase II	NA	-0.122668	0.672447
GQ584_RS15380	lplT	lysophospholipid transporter LplT	NA	-0.122504	0.737557
GQ584_RS13115	fadJ	fatty acid oxidation complex subunit alpha FadJ	NA	-0.122107	0.58942
GQ584_RS01025	ftsZ	cell division protein FtsZ	NA	-0.121934	0.356208
GQ584_RS19600	yhjE	MFS transporter	NA	-0.121796	0.755863
GQ584_RS17355	ygjK	alpha-glucosidase	NA	-0.121637	0.835979
GQ584_RS00625	NA	hypothetical protein	NA	-0.12156	0.709319
GQ584_RS21760	ftsN	cell division protein FtsN	NA	-0.121519	0.481452
GQ584_RS05635	sulA	SOS-induced cell division inhibitor SulA	NA	-0.121319	0.417009
GQ584_RS05180	artP	arginine ABC transporter ATP-binding protein ArtP	NA	-0.121292	0.51286
GQ584_RS05995	NA	enterotoxin	NA	-0.120619	0.490485
GQ584_RS13150	dsdC	DNA-binding transcriptional regulator DsdC	NA	-0.12034	0.666252
GQ584_RS06620	ycfL	YcfL family protein	NA	-0.120292	0.512849
GQ584_RS05640	sxy	CRP-S regulon transcriptional coactivator Sxy	NA	-0.11969	0.469368
GQ584_RS02780	yaiI	YaiI/YqxD family protein	NA	-0.119259	0.535946
GQ584_RS20555	tnaC	tryptophanase leader peptide	NA	-0.118928	0.444459
GQ584_RS11020	NA	TIR domain-containing protein	NA	-0.118597	0.476965
GQ584_RS19980	yibT	protein YibT	NA	-0.118391	0.529914
GQ584_RS23460	NA	tRNA-Gly	NA	-0.117964	0.787673
GQ584_RS21935	sthA	Si-specific NAD(P)(+) transhydrogenase	NA	-0.117721	0.429568
GQ584_RS11860	baeS	two-component system sensor histidine kinase BaeS	NA	-0.117612	0.752886
GQ584_RS07760	ymiA	YmiA family putative membrane protein	NA	-0.117437	0.629876
GQ584_RS14975	pyrG	CTP synthase (glutamine hydrolyzing)	NA	-0.117388	0.417785
GQ584_RS04475	ybhC	putative acyl-CoA thioester hydrolase	NA	-0.116358	0.619664
GQ584_RS12120	yohD	DedA family protein	NA	-0.116202	0.492047
GQ584_RS14460	proX	glycine betaine/L-proline ABC transporter substrate-binding protein ProX	NA	-0.116155	0.619421
GQ584_RS12005	apbC	iron-sulfur cluster carrier protein ApbC	NA	-0.116132	0.377387
GQ584_RS15640	idi	isopentenyl-diphosphate Delta-isomerase	NA	-0.115819	0.459433
GQ584_RS08905	marC	NAAT family transporter MarC	NA	-0.115724	0.709319
GQ584_RS04830	ybjG	undecaprenyl-diphosphate phosphatase	NA	-0.115643	0.673053
GQ584_RS17795	argG	argininosuccinate synthase	NA	-0.115579	0.562929
GQ584_RS16435	NA	PTS sugar transporter subunit IIA	NA	-0.115236	0.711481
GQ584_RS10975	msrQ	protein-methionine-sulfoxide reductase heme-binding subunit MsrQ	NA	-0.115177	0.758973
GQ584_RS12860	lrhA	transcriptional regulator LrhA	NA	-0.115077	0.50611
GQ584_RS16330	NA	ShlB/FhaC/HecB family hemolysin secretion/activation protein	NA	-0.114554	0.596428
GQ584_RS23700	NA	TetR/AcrR family transcriptional regulator	NA	-0.114376	0.549819
GQ584_RS11260	clbP	precolibactin peptidase ClbP	NA	-0.114245	0.441614
GQ584_RS00880	thiP	thiamine/thiamine pyrophosphate ABC transporter permease ThiP	NA	-0.114114	0.832867
GQ584_RS02985	cyoE	heme o synthase	NA	-0.11386	0.562504
GQ584_RS05230	lysO	L-lysine exporter LysO	NA	-0.113528	0.671779
GQ584_RS21675	pfkA	6-phosphofructokinase	NA	-0.113345	0.400686
GQ584_RS17830	rlmE	23S rRNA (uridine(2552)-2'-O)-methyltransferase RlmE	NA	-0.112961	0.390534
GQ584_RS20450	yidR	DUF3748 domain-containing protein	NA	-0.112557	0.721856
GQ584_RS07275	fadR	fatty acid metabolism transcriptional regulator FadR	NA	-0.112393	0.496205
GQ584_RS19495	hutW	heme anaerobic degradation radical SAM methyltransferase ChuW/HutW	NA	-0.112349	0.83513
GQ584_RS09840	nadE	ammonia-dependent NAD(+) synthetase	NA	-0.112191	0.523855
GQ584_RS09735	infC	translation initiation factor IF-3	NA	-0.112164	0.393053
GQ584_RS06575	fabF	beta-ketoacyl-ACP synthase II	NA	-0.111888	0.380711
GQ584_RS13870	pepB	aminopeptidase PepB	NA	-0.111845	0.694159
GQ584_RS09700	btuC	vitamin B12 ABC transporter permease BtuC	NA	-0.1118	0.709319
GQ584_RS23815	fbp	class 1 fructose-bisphosphatase	NA	-0.110566	0.428599
GQ584_RS22025	NA	tRNA-Thr	NA	-0.109826	0.766832
GQ584_RS09790	tcyP	cystine/sulfocysteine:cation symporter	NA	-0.109336	0.562697
GQ584_RS18635	rpsL	30S ribosomal protein S12	NA	-0.109079	0.405268
GQ584_RS10915	yedI	DUF808 domain-containing protein	NA	-0.108271	0.673771
GQ584_RS15855	NA	nucleoside/nucleotide kinase family protein	NA	-0.107723	0.833019
GQ584_RS19300	yhhS	MFS transporter	NA	-0.107644	0.7483
GQ584_RS10055	yeaH	YeaH/YhbH family protein	NA	-0.10752	0.465407
GQ584_RS24045	nanM	N-acetylneuraminate epimerase	NA	-0.107231	0.642795
GQ584_RS08280	ydcK	YdcK family protein	NA	-0.106453	0.535641
GQ584_RS17085	NA	ABC transporter ATP-binding protein	NA	-0.106357	0.832163
GQ584_RS04030	NA	SLC13 family permease	NA	-0.106084	0.853078
GQ584_RS10695	uvrC	excinuclease ABC subunit UvrC	NA	-0.105776	0.411375
GQ584_RS18630	rpsG	30S ribosomal protein S7	NA	-0.105432	0.426316
GQ584_RS18425	secY	preprotein translocase subunit SecY	NA	-0.104427	0.413275
GQ584_RS17775	infB	translation initiation factor IF-2	NA	-0.104201	0.420537
GQ584_RS18320	yrdA	gamma carbonic anhydrase family protein	NA	-0.103096	0.453476
GQ584_RS18705	prkB	phosphoribulokinase	NA	-0.103081	0.621619
GQ584_RS01415	rpsB	30S ribosomal protein S2	NA	-0.103016	0.525377
GQ584_RS06040	NA	DNA-binding protein	NA	-0.102971	0.732129
GQ584_RS13140	yfdC	formate/nitrite transporter family protein	NA	-0.102881	0.682178
GQ584_RS10215	yoaL	protein YoaL	NA	-0.102774	0.748883
GQ584_RS23505	hflX	GTPase HflX	NA	-0.102709	0.418845
GQ584_RS13010	usg	aspartate-semialdehyde dehydrogenase	NA	-0.102672	0.770442
GQ584_RS00395	yjjU	patatin family protein	NA	-0.10261	0.668976
GQ584_RS07810	osmB	osmotically-inducible lipoprotein OsmB	NA	-0.102146	0.553396
GQ584_RS02100	yafP	GNAT family N-acetyltransferase	NA	-0.101281	0.736051
GQ584_RS03250	ushA	bifunctional UDP-sugar hydrolase/5'-nucleotidase	NA	-0.101026	0.519205
GQ584_RS04185	dtpD	dipeptide permease DtpD	NA	-0.100995	0.771757
GQ584_RS22125	yjaG	YjaG family protein	NA	-0.0989975	0.479686
GQ584_RS24115	NA	hypothetical protein	NA	-0.0986619	0.603159
GQ584_RS13930	csiE	stationary phase inducible protein CsiE	NA	-0.0977447	0.514168
GQ584_RS23935	yjgM	GNAT family N-acetyltransferase	NA	-0.0975445	0.715185
GQ584_RS03470	ppiB	peptidylprolyl isomerase B	NA	-0.097378	0.492951
GQ584_RS14180	NA	transposase	NA	-0.0971987	0.668511
GQ584_RS17235	cca	fused tRNA nucleotidyltransferase/2'%2C3'-cyclic phosphodiesterase/2' nucleotidase/phosphatase Cca	NA	-0.0971455	0.741042
GQ584_RS17685	yraQ	permease	NA	-0.0962052	0.841711
GQ584_RS17375	rlmG	23S rRNA (guanine(1835)-N(2))-methyltransferase RlmG	NA	-0.0954906	0.858114
GQ584_RS17415	uxaC	glucuronate isomerase	NA	-0.0950448	0.592101
GQ584_RS06340	clsC	cardiolipin synthase ClsC	NA	-0.0949616	0.733757
GQ584_RS01295	dksA	RNA polymerase-binding protein DksA	NA	-0.0940378	0.481674
GQ584_RS06540	yceD	23S rRNA accumulation protein YceD	NA	-0.0937209	0.481109
GQ584_RS01165	yacL	protein YacL	NA	-0.0932516	0.663656
GQ584_RS09610	aroD	type I 3-dehydroquinate dehydratase	NA	-0.0931766	0.861791
GQ584_RS06535	yceF	7-methyl-GTP pyrophosphatase	NA	-0.0931306	0.590598
GQ584_RS05630	ompA	porin OmpA	NA	-0.0928417	0.574627
GQ584_RS09365	ydhF	aldo/keto reductase family oxidoreductase	NA	-0.0927322	0.642221
GQ584_RS19585	yhjB	response regulator transcription factor	NA	-0.0917288	0.847412
GQ584_RS07815	yciT	DNA-binding transcriptional regulator YciT	NA	-0.0917182	0.565831
GQ584_RS17475	NA	DUF805 domain-containing protein	NA	-0.0908533	0.569006
GQ584_RS10060	cdgI	GGDEF domain-containing protein	NA	-0.0907264	0.78453
GQ584_RS12790	yfbM	YfbM family protein	NA	-0.0904106	0.629167
GQ584_RS04940	NA	P-loop NTPase fold protein	NA	-0.0890701	0.5593
GQ584_RS00950	cra	catabolite repressor/activator	NA	-0.088891	0.540624
GQ584_RS02150	NA	tRNA-Thr	NA	-0.0884747	0.882667
GQ584_RS18155	yhdH	MDR family oxidoreductase	NA	-0.0884175	0.619917
GQ584_RS07605	oppF	murein tripeptide/oligopeptide ABC transporter ATP-binding protein OppF	NA	-0.0881007	0.706566
GQ584_RS05330	cydD	cysteine/glutathione ABC transporter permease/ATP-binding protein CydD	NA	-0.0880659	0.681102
GQ584_RS12700	arnC	undecaprenyl-phosphate 4-deoxy-4-formamido-L-arabinose transferase	NA	-0.0877124	0.846695
GQ584_RS05470	kdsB	3-deoxy-manno-octulosonate cytidylyltransferase	NA	-0.087547	0.635105
GQ584_RS18920	envZ	two-component system sensor histidine kinase EnvZ	NA	-0.0875195	0.680503
GQ584_RS13850	yfhM	alpha2-macroglobulin	NA	-0.0871238	0.571215
GQ584_RS02820	mak	fructokinase	NA	-0.0862088	0.753193
GQ584_RS12615	inaA	lipopolysaccharide kinase InaA	NA	-0.0857875	0.671291
GQ584_RS15090	fucK	L-fuculokinase	NA	-0.0856684	0.731178
GQ584_RS05370	dmsB	dimethylsulfoxide reductase subunit B	NA	-0.0850899	0.646912
GQ584_RS13915	trmJ	tRNA (cytosine(32)/uridine(32)-2'-O)-methyltransferase TrmJ	NA	-0.0846755	0.67259
GQ584_RS09215	uidR	DNA-binding transcriptional regulator UidR	NA	-0.0845568	0.579763
GQ584_RS14090	rseA	anti-sigma-E factor RseA	NA	-0.0844602	0.575351
GQ584_RS20495	yidB	YidB family protein	NA	-0.0842299	0.628094
GQ584_RS13500	amiA	N-acetylmuramoyl-L-alanine amidase AmiA	NA	-0.0836845	0.633156
GQ584_RS10345	yobA	CopC domain-containing protein YobA	NA	-0.0835253	0.661778
GQ584_RS07245	ycgN	YcgN family cysteine cluster protein	NA	-0.0832763	0.774712
GQ584_RS16095	NA	DDE-type integrase/transposase/recombinase	NA	-0.0831749	0.855339
GQ584_RS02140	proB	glutamate 5-kinase	NA	-0.0826273	0.750923
GQ584_RS00655	ileS	isoleucine--tRNA ligase	NA	-0.0821915	0.602404
GQ584_RS15645	lysS	lysine--tRNA ligase	NA	-0.0818559	0.620566
GQ584_RS05695	yccA	FtsH protease modulator YccA	NA	-0.0815531	0.59427
GQ584_RS18505	rpsS	30S ribosomal protein S19	NA	-0.0815213	0.670278
GQ584_RS23390	blc	lipocalin Blc	NA	-0.0814617	0.702159
GQ584_RS21030	hemD	uroporphyrinogen-III synthase	NA	-0.0811247	0.673848
GQ584_RS04700	ompX	outer membrane protein OmpX	NA	-0.081079	0.569692
GQ584_RS00310	dnaT	primosomal protein DnaT	NA	-0.0810004	0.850873
GQ584_RS07460	chaC	glutathione-specific gamma-glutamylcyclotransferase	NA	-0.0808941	0.641752
GQ584_RS13370	yfeN	outer membrane protein OmpK	NA	-0.0806869	0.852774
GQ584_RS04205	pxpA	5-oxoprolinase subunit PxpA	NA	-0.0805795	0.826877
GQ584_RS21100	ysgD	YsgD/CorL family protein	NA	-0.0804361	0.841461
GQ584_RS13320	yfeD	putative DNA-binding transcriptional regulator	NA	-0.0797722	0.593535
GQ584_RS00040	fimH	type 1 fimbria D-mannose specific adhesin FimH	NA	-0.0795091	0.676986
GQ584_RS01420	tsf	translation elongation factor Ts	NA	-0.0794824	0.607404
GQ584_RS12920	yfcF	glutathione transferase	NA	-0.0794751	0.798098
GQ584_RS16445	NA	PTS ascorbate transporter subunit IIC	NA	-0.0790438	0.619552
GQ584_RS08900	ydeA	L-arabinose MFS transporter	NA	-0.0785522	0.818544
GQ584_RS02125	frsA	esterase FrsA	NA	-0.0784887	0.684259
GQ584_RS17385	ygjQ	vancomycin high temperature exclusion protein	NA	-0.0783266	0.865175
GQ584_RS18355	def	peptide deformylase	NA	-0.0783086	0.56848
GQ584_RS21660	cpxR	envelope stress response regulator transcription factor CpxR	NA	-0.0781686	0.588594
GQ584_RS23845	nrdD	anaerobic ribonucleoside-triphosphate reductase	NA	-0.0777682	0.620593
GQ584_RS20975	wecG	lipopolysaccharide N-acetylmannosaminouronosyltransferase	NA	-0.0775027	0.812897
GQ584_RS14300	ypjD	inner membrane protein YpjD	NA	-0.0774774	0.720932
GQ584_RS21120	rarD	EamA family transporter RarD	NA	-0.0773876	0.791308
GQ584_RS13810	bamB	outer membrane protein assembly factor BamB	NA	-0.0772097	0.631341
GQ584_RS20875	ilvY	HTH-type transcriptional activator IlvY	NA	-0.0770613	0.813135
GQ584_RS07530	purU	formyltetrahydrofolate deformylase	NA	-0.0762913	0.558248
GQ584_RS23225	NA	IS3 family transposase	NA	-0.0762518	0.852717
GQ584_RS06725	potB	spermidine/putrescine ABC transporter permease PotB	NA	-0.0760235	0.868103
GQ584_RS10685	NA	tRNA-Gly	NA	-0.0759404	0.760665
GQ584_RS10785	yedF	sulfurtransferase-like selenium metabolism protein YedF	NA	-0.0759319	0.818795
GQ584_RS16035	mltC	membrane-bound lytic murein transglycosylase MltC	NA	-0.0752957	0.79164
GQ584_RS14980	mazG	nucleoside triphosphate pyrophosphohydrolase	NA	-0.0750498	0.609932
GQ584_RS17880	murA	UDP-N-acetylglucosamine 1-carboxyvinyltransferase	NA	-0.0748579	0.733466
GQ584_RS21830	katG	catalase/peroxidase HPI	NA	-0.0747571	0.675805
GQ584_RS14365	gabT	4-aminobutyrate--2-oxoglutarate transaminase	NA	-0.0737629	0.782096
GQ584_RS10545	cheZ	protein phosphatase CheZ	NA	-0.0736873	0.836603
GQ584_RS17985	arcB	aerobic respiration two-component sensor histidine kinase ArcB	NA	-0.0736632	0.596011
GQ584_RS21650	yiiM	6-hydroxyaminopurine reductase	NA	-0.0732215	0.779938
GQ584_RS20210	gmk	guanylate kinase	NA	-0.073199	0.593113
GQ584_RS02385	NA	NADH-dependent flavin oxidoreductase	NA	-0.0730526	0.857034
GQ584_RS15010	gudD	glucarate dehydratase	NA	-0.0720098	0.826116
GQ584_RS05590	uup	ABC transporter ATP-binding protein	NA	-0.0719211	0.686105
GQ584_RS08330	ydcS	ABC transporter substrate-binding protein	NA	-0.0713722	0.721878
GQ584_RS01245	NA	fimbrial-like adhesin	NA	-0.0711989	0.838166
GQ584_RS09475	ydhS	FAD-NAD(P)-binding protein	NA	-0.0708509	0.646592
GQ584_RS03600	hokE	type I toxin-antitoxin system toxin HokE	NA	-0.0707654	0.801382
GQ584_RS16915	exbD	TonB system transport protein ExbD	NA	-0.0706988	0.862367
GQ584_RS09780	hxpB	hexitol phosphatase HxpB	NA	-0.0705052	0.77192
GQ584_RS15895	loiP	metalloprotease LoiP	NA	-0.0702834	0.710496
GQ584_RS00860	NA	hypothetical protein	NA	-0.0698511	0.860054
GQ584_RS09375	nemR	DNA-binding transcriptional regulator NemR	NA	-0.069353	0.860858
GQ584_RS24200	NA	hypothetical protein	NA	-0.069065	0.705216
GQ584_RS15555	hyuA	D-phenylhydantoinase	NA	-0.0687294	0.858818
GQ584_RS19975	mtlR	mannitol operon repressor MtlR	NA	-0.0681967	0.723653
GQ584_RS18460	rpsN	30S ribosomal protein S14	NA	-0.0679121	0.641031
GQ584_RS08485	yddE	PhzF family isomerase	NA	-0.0675489	0.73478
GQ584_RS03595	ybdK	YbdK family carboxylate-amine ligase	NA	-0.0675428	0.70764
GQ584_RS08530	fdnI	formate dehydrogenase-N subunit gamma	NA	-0.067383	0.851362
GQ584_RS06280	ycdX	zinc-binding phosphatase	NA	-0.0666446	0.672713
GQ584_RS01300	sfsA	DNA/RNA nuclease SfsA	NA	-0.0663307	0.638636
GQ584_RS19955	yibH	HlyD family secretion protein	NA	-0.0662921	0.864542
GQ584_RS19270	yhhM	DUF2500 domain-containing protein	NA	-0.0654372	0.748573
GQ584_RS20895	gppA	guanosine-5'-triphosphate%2C3'-diphosphate diphosphatase	NA	-0.0653054	0.738598
GQ584_RS04565	clsB	cardiolipin synthase ClsB	NA	-0.0651328	0.875335
GQ584_RS19280	zntA	Zn(II)/Cd(II)/Pb(II) translocating P-type ATPase ZntA	NA	-0.0644136	0.746581
GQ584_RS02880	yajC	preprotein translocase subunit YajC	NA	-0.0637336	0.632298
GQ584_RS07395	dauA	C4-dicarboxylic acid transporter DauA	NA	-0.0633927	0.871331
GQ584_RS12885	yfbU	YfbU family protein	NA	-0.0631754	0.648637
GQ584_RS19995	NA	YadA-like family protein	NA	-0.0630242	0.666352
GQ584_RS22980	NA	TIGR03761 family integrating conjugative element protein	NA	-0.0621523	0.879055
GQ584_RS00820	rluA	bifunctional tRNA pseudouridine(32) synthase/23S rRNA pseudouridine(746) synthase RluA	NA	-0.0619628	0.870251
GQ584_RS01795	yafV	2-oxoglutaramate amidase	NA	-0.0618951	0.779628
GQ584_RS01655	NA	tRNA-Asp	NA	-0.0612916	0.895758
GQ584_RS16335	NA	hypothetical protein	NA	-0.0603355	0.664368
GQ584_RS11025	NA	DUF6430 domain-containing protein	NA	-0.0602395	0.785197
GQ584_RS04590	ybhF	ATP-binding cassette domain-containing protein	NA	-0.0589744	0.761047
GQ584_RS18560	gspF	type II secretion system inner membrane protein GspF	NA	-0.0582123	0.869662
GQ584_RS06435	rimJ	ribosomal protein S5-alanine N-acetyltransferase	NA	-0.0572919	0.78642
GQ584_RS06290	ycdZ	DUF1097 domain-containing protein	NA	-0.0570179	0.880628
GQ584_RS09135	pntB	Re/Si-specific NAD(P)(+) transhydrogenase subunit beta	NA	-0.0564046	0.761971
GQ584_RS20050	envC	murein hydrolase activator EnvC	NA	-0.0555233	0.821078
GQ584_RS05525	ompF	porin OmpF	NA	-0.0553026	0.831022
GQ584_RS04570	ybhP	endonuclease/exonuclease/phosphatase family protein	NA	-0.0547292	0.87631
GQ584_RS18730	pabA	aminodeoxychorismate synthase component 2	NA	-0.0545336	0.867801
GQ584_RS14075	lepA	translation elongation factor 4	NA	-0.0542778	0.751448
GQ584_RS08015	tyrR	transcriptional regulator TyrR	NA	-0.0536174	0.721249
GQ584_RS05595	pqiA	membrane integrity-associated transporter subunit PqiA	NA	-0.0534539	0.822148
GQ584_RS16065	NA	integrase arm-type DNA-binding domain-containing protein	NA	-0.0534205	0.792135
GQ584_RS15015	gudX	enolase C-terminal domain-like protein	NA	-0.0533829	0.880763
GQ584_RS17675	diaA	DnaA initiator-associating protein DiaA	NA	-0.0529082	0.765356
GQ584_RS02080	NA	recombinase family protein	NA	-0.05224	0.824962
GQ584_RS13675	bamC	outer membrane protein assembly factor BamC	NA	-0.0521298	0.721109
GQ584_RS09275	rsxC	electron transport complex subunit RsxC	NA	-0.0512613	0.861807
GQ584_RS14120	yfiE	LysR family transcriptional regulator	NA	-0.0512402	0.817317
GQ584_RS04550	ybhL	Bax inhibitor-1/YccA family protein	NA	-0.0512386	0.684031
GQ584_RS22045	rplK	50S ribosomal protein L11	NA	-0.0511939	0.723103
GQ584_RS24325	NA	hypothetical protein	NA	-0.0506884	0.879363
GQ584_RS10690	pgsA	CDP-diacylglycerol--glycerol-3-phosphate 3-phosphatidyltransferase	NA	-0.050677	0.710513
GQ584_RS07305	emtA	membrane-bound lytic murein transglycosylase EmtA	NA	-0.0501924	0.870807
GQ584_RS05790	torT	TMAO reductase system periplasmic protein TorT	NA	-0.0489423	0.887333
GQ584_RS23590	yjfP	esterase	NA	-0.0487222	0.86666
GQ584_RS10495	cmoA	carboxy-S-adenosyl-L-methionine synthase CmoA	NA	-0.0483852	0.838073
GQ584_RS11660	rfbD	dTDP-4-dehydrorhamnose reductase	NA	-0.0480801	0.733414
GQ584_RS22070	rpoC	DNA-directed RNA polymerase subunit beta'	NA	-0.0478276	0.831056
GQ584_RS02650	fghA	S-formylglutathione hydrolase	NA	-0.0477686	0.82665
GQ584_RS05410	ycaP	DUF421 domain-containing protein	NA	-0.047698	0.789341
GQ584_RS17600	kbaZ	tagatose-bisphosphate aldolase subunit KbaZ	NA	-0.0473379	0.885007
GQ584_RS07370	dhaR	dihydroxyacetone kinase operon transcriptional regulator DhaR	NA	-0.0470154	0.901576
GQ584_RS14955	queE	7-carboxy-7-deazaguanine synthase QueE	NA	-0.046961	0.745604
GQ584_RS18420	rpmJ	50S ribosomal protein L36	NA	-0.0458966	0.725802
GQ584_RS19725	eptB	kdo(2)-lipid A phosphoethanolamine 7''-transferase	NA	-0.0455941	0.781591
GQ584_RS20240	xanP	xanthine/proton symporter XanP	NA	-0.0451499	0.871144
GQ584_RS14025	yfhb	phosphatidylglycerophosphatase C	NA	-0.0447524	0.828025
GQ584_RS11530	yoeB	type II toxin-antitoxin system mRNA interferase toxin YoeB	NA	-0.0437618	0.873525
GQ584_RS13360	xapB	xanthosine/proton symporter XapB	NA	-0.0428721	0.914343
GQ584_RS11205	amn	AMP nucleosidase	NA	-0.042693	0.775675
GQ584_RS04825	deoR	DNA-binding transcriptional repressor DeoR	NA	-0.0424281	0.831593
GQ584_RS08075	ogt	methylated-DNA--[protein]-cysteine S-methyltransferase	NA	-0.042406	0.826095
GQ584_RS18120	yhdP	AsmA2 domain-containing protein YhdP	NA	-0.0423277	0.762612
GQ584_RS00030	fimF	type 1 fimbria minor subunit FimF	NA	-0.0420629	0.87599
GQ584_RS13610	ypfG	DUF1176 domain-containing protein	NA	-0.0416926	0.898073
GQ584_RS02815	rdgC	recombination-associated protein RdgC	NA	-0.0416152	0.85432
GQ584_RS07650	yciC	YciC family protein	NA	-0.0412693	0.823521
GQ584_RS18835	dam	adenine-specific DNA-methyltransferase	NA	-0.0412059	0.780293
GQ584_RS07455	chaB	putative cation transport regulator ChaB	NA	-0.0411065	0.782133
GQ584_RS10230	manZ	PTS mannose transporter subunit IID	NA	-0.0407107	0.787773
GQ584_RS07440	kdsA	3-deoxy-8-phosphooctulonate synthase	NA	-0.0406101	0.786477
GQ584_RS04575	ybhQ	YbhQ family protein	NA	-0.0403806	0.787414
GQ584_RS10965	hiuH	hydroxyisourate hydrolase	NA	-0.0403202	0.898559
GQ584_RS24160	NA	DUF2726 domain-containing protein	NA	-0.0403061	0.796169
GQ584_RS22380	dgkA	diacylglycerol kinase	NA	-0.0397734	0.844288
GQ584_RS11525	yeeZ	SDR family oxidoreductase	NA	-0.0397087	0.821234
GQ584_RS21670	fieF	CDF family cation-efflux transporter FieF	NA	-0.0386641	0.862561
GQ584_RS05530	asnS	asparagine--tRNA ligase	NA	-0.037752	0.776033
GQ584_RS20960	wzxE	lipid III flippase WzxE	NA	-0.0373265	0.906966
GQ584_RS22885	ghoT	type V toxin-antitoxin system toxin GhoT	NA	-0.036983	0.904432
GQ584_RS11645	NA	acyltransferase	NA	-0.0365817	0.8097
GQ584_RS04010	nagC	DNA-binding transcriptional regulator NagC	NA	-0.0365705	0.878677
GQ584_RS12840	nuoE	NADH-quinone oxidoreductase subunit NuoE	NA	-0.0361603	0.906764
GQ584_RS01315	mrcB	bifunctional glycosyl transferase/transpeptidase	NA	-0.0361196	0.826404
GQ584_RS00420	deoA	thymidine phosphorylase	NA	-0.0357687	0.844093
GQ584_RS15900	speB	agmatinase	NA	-0.0355246	0.878852
GQ584_RS12865	alaA	alanine transaminase AlaA	NA	-0.0352568	0.873189
GQ584_RS05600	pqiB	intermembrane transport protein PqiB	NA	-0.0351923	0.838552
GQ584_RS11975	rcnB	Ni(II)/Co(II) efflux transporter accessory subunit RcnB	NA	-0.0350997	0.86096
GQ584_RS06690	lolE	lipoprotein-releasing ABC transporter permease subunit LolE	NA	-0.0349849	0.846314
GQ584_RS20755	rbsD	D-ribose pyranase	NA	-0.0348362	0.82394
GQ584_RS18340	yrdD	type I DNA topoisomerase	NA	-0.0347408	0.816528
GQ584_RS21425	yihF	YdgA family protein	NA	-0.0346489	0.917327
GQ584_RS02905	yajI	DUF3251 domain-containing protein	NA	-0.0344853	0.877532
GQ584_RS22500	ssb1	single-stranded DNA-binding protein SSB1	NA	-0.0341957	0.832183
GQ584_RS00480	sltY	murein transglycosylase	NA	-0.0341154	0.845814
GQ584_RS17445	yqjC	DUF1090 family protein YqjC	NA	-0.0341142	0.797779
GQ584_RS24235	taxC	DNA relaxase/nickase TaxC	NA	-0.0339529	0.808741
GQ584_RS03575	ybdG	mechanosensitive ion channel YbdG	NA	-0.0338223	0.82674
GQ584_RS01210	yadH	ABC transporter permease	NA	-0.0336173	0.897758
GQ584_RS17160	NA	hypothetical protein	NA	-0.0334591	0.897895
GQ584_RS00825	rapA	RNA polymerase-associated protein RapA	NA	-0.0333165	0.897022
GQ584_RS10720	yecC	L-cystine ABC transporter ATP-binding protein TcyN	NA	-0.032944	0.895265
GQ584_RS14280	trmD	tRNA (guanosine(37)-N1)-methyltransferase TrmD	NA	-0.0329124	0.869983
GQ584_RS14385	yqaE	YqaE/Pmp3 family membrane protein	NA	-0.032716	0.83376
GQ584_RS16950	yqhG	YbjP/YqhG family protein	NA	-0.032519	0.903346
GQ584_RS02245	NA	lytic transglycosylase domain-containing protein	NA	-0.0324738	0.848209
GQ584_RS04195	pxpB	5-oxoprolinase subunit PxpB	NA	-0.0323916	0.898912
GQ584_RS13820	hisS	histidine--tRNA ligase	NA	-0.0323821	0.839669
GQ584_RS20170	dut	dUTP diphosphatase	NA	-0.0320345	0.913553
GQ584_RS17595	agaR	aga operon transcriptional regulator AgaR	NA	-0.0317535	0.858174
GQ584_RS21045	cyaY	iron donor protein CyaY	NA	-0.0316933	0.84435
GQ584_RS18690	yheS	ABC transporter ATP-binding protein	NA	-0.0314397	0.903845
GQ584_RS18325	yrdB	DUF1488 domain-containing protein	NA	-0.0308898	0.917693
GQ584_RS17695	yhbO	protein/nucleic acid deglycase	NA	-0.0307695	0.899528
GQ584_RS10240	mntP	manganese efflux pump MntP	NA	-0.0307309	0.968605
GQ584_RS19100	glgB	1%2C4-alpha-glucan branching enzyme	NA	-0.0304305	0.839775
GQ584_RS15305	ptrA	pitrilysin	NA	-0.0303523	0.847092
GQ584_RS00265	NA	TRAP transporter large permease	NA	-0.0302131	0.954699
GQ584_RS08210	hrpA	ATP-dependent RNA helicase HrpA	NA	-0.0298749	0.847199
GQ584_RS00060	uxuR	Uxu operon transcriptional regulator	NA	-0.0297093	0.900904
GQ584_RS01640	yafS	class I SAM-dependent methyltransferase	NA	-0.0296104	0.854863
GQ584_RS06165	NA	DUF4198 domain-containing protein	NA	-0.0295946	0.934734
GQ584_RS15050	ppnN	nucleotide 5'-monophosphate nucleosidase PpnN	NA	-0.0294783	0.837573
GQ584_RS04820	dacC	serine-type D-Ala-D-Ala carboxypeptidase	NA	-0.0292723	0.840427
GQ584_RS15005	barA	two-component sensor histidine kinase BarA	NA	-0.0278467	0.853641
GQ584_RS15445	NA	hypothetical protein	NA	-0.0278419	0.952665
GQ584_RS12010	metG	methionine--tRNA ligase	NA	-0.0275556	0.873519
GQ584_RS15920	yqgG	protein YqgG	NA	-0.0273682	0.883689
GQ584_RS17750	nlpI	lipoprotein NlpI	NA	-0.0271661	0.836239
GQ584_RS21570	fdhE	formate dehydrogenase accessory protein FdhE	NA	-0.0267326	0.883396
GQ584_RS02735	yaiY	YaiY family protein	NA	-0.0267202	0.959503
GQ584_RS12685	nudI	nucleoside triphosphatase NudI	NA	-0.0267102	0.867043
GQ584_RS17825	ftsH	ATP-dependent zinc metalloprotease FtsH	NA	-0.0265694	0.828234
GQ584_RS05050	NA	tail fiber assembly protein	NA	-0.026412	0.925586
GQ584_RS18715	crp	cAMP-activated global transcriptional regulator CRP	NA	-0.0263724	0.844211
GQ584_RS06160	NA	TonB-dependent receptor	NA	-0.0259724	0.885569
GQ584_RS21455	hemN	oxygen-independent coproporphyrinogen III oxidase	NA	-0.0259142	0.884909
GQ584_RS19490	chuT	heme ABC transporter substrate-binding protein ChuT	NA	-0.0255721	0.973007
GQ584_RS20705	atpB	F0F1 ATP synthase subunit A	NA	-0.0255359	0.853974
GQ584_RS00900	leuD	3-isopropylmalate dehydratase small subunit	NA	-0.0249828	0.968555
GQ584_RS11855	mdtD	MFS transporter	NA	-0.0248454	0.965482
GQ584_RS21010	aslA	arylsulfatase AslA	NA	-0.0243849	0.97732
GQ584_RS04490	bioA	adenosylmethionine--8-amino-7-oxononanoate transaminase	NA	-0.0243169	0.982677
GQ584_RS17030	qseB	quorum sensing response regulator transcription factor QseB	NA	-0.024057	0.951468
GQ584_RS19760	ghrB	glyoxylate/hydroxypyruvate reductase GhrB	NA	-0.0236163	0.90226
GQ584_RS12600	nrdA	class 1a ribonucleoside-diphosphate reductase subunit alpha	NA	-0.0235587	0.872806
GQ584_RS23885	pyrB	aspartate carbamoyltransferase	NA	-0.0235282	0.973813
GQ584_RS21720	glpX	class II fructose-bisphosphatase	NA	-0.0231076	0.936232
GQ584_RS21705	yiiS	DUF406 domain-containing protein	NA	-0.0223441	0.887235
GQ584_RS21240	NA	DUF2877 domain-containing protein	NA	-0.0223143	0.971866
GQ584_RS22065	rpoB	DNA-directed RNA polymerase subunit beta	NA	-0.0221484	0.869066
GQ584_RS08480	nhoA	N-hydroxyarylamine O-acetyltransferase	NA	-0.0221334	0.922068
GQ584_RS07845	yciW	CMD domain-containing protein	NA	-0.0217545	0.975503
GQ584_RS16235	pgtP	phosphoglycerate transporter PgtP	NA	-0.0216952	0.891007
GQ584_RS09155	folM	dihydromonapterin reductase	NA	-0.0214427	0.954572
GQ584_RS24265	NA	type IV secretion system protein	NA	-0.0213294	0.899977
GQ584_RS19190	ugpE	sn-glycerol-3-phosphate ABC transporter permease UgpE	NA	-0.0213277	0.954089
GQ584_RS13685	gcvR	glycine cleavage system transcriptional repressor	NA	-0.0205841	0.895829
GQ584_RS23375	ecnA	lipoprotein antitoxin entericidin A	NA	-0.0199652	0.972225
GQ584_RS18550	gspD	type II secretion system secretin GspD	NA	-0.0198429	0.959652
GQ584_RS09080	clcB	voltage-gated ClC-type chloride channel ClcB	NA	-0.0197475	0.965362
GQ584_RS12030	yehL	MoxR family ATPase	NA	-0.0194189	0.976394
GQ584_RS21520	NA	aldose 1-epimerase	NA	-0.0193782	0.971752
GQ584_RS03715	ybdO	LysR family transcriptional regulator	NA	-0.019355	0.971151
GQ584_RS01545	proS	proline--tRNA ligase	NA	-0.0191897	0.930619
GQ584_RS20430	yidE	putative transporter	NA	-0.0188602	0.922895
GQ584_RS00650	ribF	bifunctional riboflavin kinase/FAD synthetase	NA	-0.0184976	0.896714
GQ584_RS10920	yedA	drug/metabolite exporter YedA	NA	-0.0183665	0.977404
GQ584_RS20645	pstA	phosphate ABC transporter permease PstA	NA	-0.0175791	0.973813
GQ584_RS22505	yjcB	YjcB family protein	NA	-0.017441	0.981481
GQ584_RS19855	malS	alpha-amylase	NA	-0.017392	0.954274
GQ584_RS03745	rna	ribonuclease I	NA	-0.0172479	0.908467
GQ584_RS15535	ygeV	sigma-54-dependent Fis family transcriptional regulator	NA	-0.0171421	0.910974
GQ584_RS10735	tcyJ	cystine ABC transporter substrate-binding protein	NA	-0.0170965	0.914928
GQ584_RS21070	yigA	DUF484 domain-containing protein	NA	-0.0168523	0.965273
GQ584_RS13235	ypdA	two-component system sensor histidine kinase YpdA	NA	-0.0165646	0.918967
GQ584_RS05495	mukE	chromosome partition protein MukE	NA	-0.016201	0.966262
GQ584_RS20285	NA	PRD domain-containing protein	NA	-0.0161878	0.937415
GQ584_RS23145	NA	hypothetical protein	NA	-0.0160644	0.979953
GQ584_RS22570	nrfB	cytochrome c nitrite reductase pentaheme subunit	NA	-0.0160047	0.977953
GQ584_RS11070	NA	DUF4756 family protein	NA	-0.0159475	0.983678
GQ584_RS18010	nanK	N-acetylmannosamine kinase	NA	-0.0158471	0.978553
GQ584_RS20465	dgoD	galactonate dehydratase	NA	-0.015468	0.98707
GQ584_RS23200	NA	IS3 family transposase	NA	-0.01544	0.97483
GQ584_RS16240	NA	hypothetical protein	NA	-0.0154248	0.93907
GQ584_RS10715	sdiA	transcriptional regulator SdiA	NA	-0.0153571	0.917308
GQ584_RS23680	NA	acyl CoA:acetate/3-ketoacid CoA transferase	NA	-0.0152695	0.982215
GQ584_RS03700	ybdL	methionine-oxo-acid transaminase	NA	-0.0151644	0.982087
GQ584_RS00800	pdxA	4-hydroxythreonine-4-phosphate dehydrogenase PdxA	NA	-0.0150851	0.953503
GQ584_RS02395	NA	LysR family transcriptional regulator	NA	-0.0150359	0.920223
GQ584_RS01815	yafJ	class II glutamine amidotransferase	NA	-0.0148956	0.974795
GQ584_RS03180	rsmS	pleiotropic regulatory protein RsmS	NA	-0.0147323	0.978997
GQ584_RS22455	sucD	succinate--CoA ligase subunit alpha	NA	-0.0146774	0.97554
GQ584_RS10035	yeaD	D-hexose-6-phosphate mutarotase	NA	-0.0143322	0.919294
GQ584_RS07805	yciH	stress response translation initiation inhibitor YciH	NA	-0.0140772	0.986682
GQ584_RS09355	ydhK	FUSC family protein	NA	-0.0140255	0.972294
GQ584_RS04405	galT	galactose-1-phosphate uridylyltransferase	NA	-0.0140047	0.941699
GQ584_RS11265	clbO	colibactin polyketide synthase ClbO	NA	-0.0139254	0.914532
[truncated: 1,977 more rows]
